# Supplementary material for: Integrated miRNA and mRNA expression profiling of mouse mammary tumor models identifies miRNA signatures associated with mammary tumor lineage
Source: Genome Biol. 2011 Aug 16;12(8):R77. doi: 10.1186/gb-2011-12-8-r77 (PMC3245617; doi:10.1186/gb-2011-12-8-r77)
Supplement: Additional file 5 — miRNAs that are highly associated with basal- and luminal- mammary tumor subtypes. [file gb-2011-12-8-r77-S5.XLS]

## Sheet: Luminal miRNAs
Description
miRNAs that distinguished basal from luminal tumor subtypes were identified using SAM (significance analysis of microarray) under cutoff p<=0.01 and FDR<=0%.
For comparison of miRNA expression between basal and luminal tumor samples, fold change is calculated as the ratio of the average intensity of basal tumor samples vs. that of luminal tumor samples for each probe of the miRNA.
GenBankID	Gene.Name	Score.d.	Numerator.r.	Denominator.s.s0.	Fold.Change (basal/luminal)	q.value...	Ttest_P
13156_161_36	mmu-miR-141	-2.58042	-4.04794	1.56871	0.0424106	0	1.4e-09
7040_86_70	mmu-miR-141	-2.56694	-4.08994	1.59331	0.043113	0	2.95e-09
14402_176_52	mmu-miR-148a	-3.05785	-4.45782	1.45783	0.0433128	0	5.37e-13
1248_16_18	mmu-miR-148a	-2.99405	-4.40523	1.47133	0.0444729	0	3.66e-12
5230_64_64	mmu-miR-19b	-3.26319	-4.27077	1.30877	0.0447388	0	9.88e-18
5273_65_25	mmu-miR-146b	-2.99471	-4.10256	1.36994	0.0491385	0	1.09e-14
14688_180_10	mmu-miR-141	-2.59541	-4.10567	1.5819	0.0492297	0	1.88e-09
6104_75_36	mmu-miR-146b	-2.47338	-3.7257	1.50632	0.0502503	0	7.42e-10
10693_131_33	mmu-miR-195	-2.98297	-4.10688	1.37678	0.0519539	0	2.35e-14
11297_138_63	mmu-miR-30c	-3.17635	-4.28748	1.34981	0.0525163	0	3.37e-14
6846_84_40	mmu-miR-200b	-1.35386	-2.57549	1.90234	0.0526842	0	0.00238218
10806_132_64	mmu-miR-193	-2.62042	-3.75238	1.43197	0.0526851	0	1.94e-11
10952_134_46	mmu-miR-195	-2.67485	-3.84237	1.43648	0.0561417	0	7.14e-12
12889_158_15	mmu-miR-141	-2.50784	-3.93453	1.56889	0.0564495	0	3.35e-09
14217_174_31	mmu-miR-30b	-3.12013	-4.23787	1.35824	0.0570209	0	2.45e-14
2880_36_10	mmu-miR-146b	-2.81493	-3.82464	1.3587	0.06022	0	6.63e-14
6013_74_27	mmu-miR-19b	-2.93834	-3.98744	1.35704	0.0605035	0	4.8e-14
4687_58_13	mmu-miR-30a-5p	-3.15666	-4.4018	1.39445	0.0609042	0	4.45e-12
4621_57_29	mmu-miR-148a	-2.78079	-4.26451	1.53356	0.0611163	0	4.89e-10
11055_135_67	mmu-miR-195	-3.1089	-4.31247	1.38714	0.0612844	0	1.79e-12
8229_101_29	mmu-miR-19b	-2.6709	-3.70995	1.38903	0.0630163	0	1.4e-12
12879_158_5	mmu-miR-182	-1.81695	-2.86516	1.57691	0.063867	0	2.15e-06
12298_150_80	mmu-miR-200b	-2.37337	-3.58618	1.51101	0.0642254	0	1.98e-09
6092_75_24	mmu-miR-148a	-2.56613	-3.92252	1.52857	0.0661455	0	1.35e-09
8659_106_49	mmu-miR-26b	-2.04866	-3.14518	1.53523	0.0661956	0	1.16e-07
5266_65_18	mmu-miR-200a	-2.30588	-3.72005	1.61329	0.0669539	0	1.18e-07
1512_19_36	mmu-miR-30a-5p	-3.07722	-4.22499	1.37299	0.0679329	0	5.71e-13
7459_91_79	mmu-miR-146b	-2.78862	-3.84807	1.37992	0.0681232	0	2.13e-12
1868_23_64	mmu-miR-30c	-2.99314	-4.12792	1.37913	0.0702378	0	2.43e-11
7608_93_64	mmu-miR-805	-2.86697	-3.72597	1.29962	0.0718097	0	1.48e-15
10352_127_20	mmu-miR-30b	-2.86632	-3.95916	1.38127	0.0733899	0	2.82e-12
3097_38_63	mmu-miR-30c	-2.8303	-3.83226	1.35401	0.0763175	0	2.49e-12
3432_42_70	mmu-miR-30a-5p	-3.01735	-4.25306	1.40954	0.0764987	0	3.73e-11
6430_79_34	mmu-miR-193	-2.28061	-3.19286	1.4	0.0774817	0	9.97e-11
13272_162_70	mmu-miR-193	-2.36157	-3.38712	1.43427	0.0777491	0	4.63e-10
1288_16_58	mmu-miR-182	-1.73049	-2.7548	1.59192	0.0778198	0	6.35e-06
6035_74_49	mmu-miR-26a	-2.65749	-3.71438	1.3977	0.0790665	0	5.51e-11
2423_30_45	mmu-miR-30c	-2.83359	-3.95226	1.39479	0.0792644	0	4.19e-11
12048_147_76	mmu-miR-200b	-2.22928	-3.4376	1.54202	0.0812217	0	4.31e-08
12522_153_58	mmu-miR-106b	-2.57145	-3.34466	1.30069	0.0817943	0	6.7e-15
619_8_45	mmu-miR-200a	-2.26633	-3.68171	1.62452	0.0818866	0	6.03e-07
13783_169_7	mmu-miR-182	-1.72591	-2.75313	1.59517	0.0848693	0	8.78e-06
2859_35_71	mmu-miR-19b	-2.66124	-3.62871	1.36354	0.0870565	0	1.11e-10
4439_55_11	mmu-miR-30b	-2.67439	-3.73895	1.39806	0.0878624	0	2.8e-10
14484_177_52	mmu-miR-30d	-2.90162	-3.99579	1.37709	0.0886102	0	5.58e-11
12584_154_38	mmu-miR-805	-2.7622	-3.55558	1.28723	0.0888437	0	2.1e-14
561_7_69	mmu-miR-200b	-2.18991	-3.43272	1.56751	0.0924936	0	1.9e-07
3073_38_39	mmu-miR-106a	-2.51433	-3.19518	1.27079	0.0929513	0	1.21e-15
14002_171_62	mmu-miR-30a-5p	-2.90623	-4.13117	1.42149	0.0938232	0	3.23e-10
11012_135_24	mmu-miR-191	-2.43861	-3.22144	1.32102	0.0965149	0	5.22e-13
14692_180_14	mmu-miR-30d	-2.80316	-3.89287	1.38874	0.0965773	0	3e-10
2614_32_72	mmu-miR-30d	-2.8006	-3.87826	1.38479	0.0968795	0	2.4e-10
9849_121_9	mmu-miR-193	-2.41234	-3.51182	1.45577	0.0979519	0	2.78e-09
4303_53_39	mmu-miR-30e	-1.5523	-2.39791	1.54474	0.100383	0	1.46e-05
15719_192_57	mmu-miR-195	-2.49339	-3.55702	1.42658	0.101514	0	3.25e-09
954_12_52	mmu-miR-191	-2.47561	-3.23035	1.30487	0.101656	0	4.41e-13
14866_182_24	mmu-miR-30d	-2.7206	-3.7558	1.3805	0.10201	0	4.64e-10
6471_79_75	mmu-miR-30e	-1.67691	-2.50495	1.49379	0.103646	0	1.52e-06
929_12_27	mmu-miR-191	-2.46465	-3.28187	1.33158	0.103898	0	9.2e-12
10451_128_37	mmu-miR-200a	-1.72427	-2.98098	1.72883	0.105106	0	9.41e-05
2450_30_72	mmu-miR-106b	-2.37894	-3.1108	1.30764	0.106362	0	3.35e-13
2580_32_38	mmu-miR-101a	-2.72982	-3.92049	1.43617	0.108036	0	1.07e-10
12606_154_60	mmu-let-7g	-2.64511	-3.65563	1.38203	0.108796	0	1.91e-08
8777_108_3	mmu-miR-182	-1.46993	-2.30726	1.56964	0.111396	0	5.83e-05
13820_169_44	mmu-miR-690	-2.02588	-3.12234	1.54122	0.111951	0	2.3e-06
11690_143_46	mmu-miR-22	-1.75408	-2.50719	1.42935	0.111963	0	1.1e-07
3571_44_45	mmu-miR-98	-2.33022	-3.61261	1.55033	0.112375	0	2.44e-07
9039_111_19	mmu-miR-30b	-2.60565	-3.69646	1.41864	0.112927	0	1.42e-09
3979_49_43	mmu-let-7f	-2.92027	-4.3016	1.47301	0.114204	0	7.37e-08
1601_20_43	mmu-miR-20a	-2.35091	-3.13758	1.33462	0.119727	0	5.62e-11
15022_184_16	mmu-miR-30e	-1.56377	-2.37466	1.51856	0.120243	0	8.29e-06
12731_156_21	mmu-miR-20a	-2.28469	-3.04143	1.33122	0.120764	0	1.93e-11
12654_155_26	mmu-miR-106a	-2.29168	-2.97517	1.29825	0.122148	0	1.56e-12
8109_99_73	mmu-miR-98	-2.33053	-3.70828	1.59117	0.122391	0	9.94e-07
7841_96_51	mmu-miR-805	-2.1913	-2.929	1.33665	0.122443	0	2.04e-11
6776_83_52	mmu-miR-805	-2.43398	-3.14661	1.29278	0.122849	0	3.38e-12
2778_34_72	mmu-miR-19a	-1.97937	-2.76891	1.39888	0.124747	0	9.37e-09
9702_119_26	mmu-miR-101b	-2.62304	-3.44655	1.31395	0.125026	0	2.9e-10
1210_15_62	mmu-let-7g	-2.53206	-3.5482	1.40131	0.125317	0	1.3e-07
2585_32_43	mmu-miR-15a	-2.13531	-2.8429	1.33137	0.125667	0	1.68e-11
1692_21_52	mmu-miR-19a	-1.8236	-2.5888	1.41961	0.12626	0	4.41e-08
10130_124_44	mmu-miR-20a	-1.83247	-2.6604	1.45181	0.126303	0	1.17e-07
3685_45_77	mmu-miR-101b	-2.65822	-3.47754	1.30822	0.126917	0	6.83e-10
10696_131_36	mmu-miR-101a	-2.57926	-3.55507	1.37833	0.127647	0	4.51e-11
15618_191_38	mmu-miR-98	-2.19107	-3.48862	1.5922	0.128762	0	1.86e-06
803_10_65	mmu-miR-101b	-2.65014	-3.50936	1.32422	0.129338	0	2.42e-09
5353_66_23	mmu-let-7f	-2.89084	-4.39003	1.5186	0.130245	0	4.4e-07
10016_123_12	mmu-miR-152	-1.80748	-2.46863	1.36578	0.13027	0	7.42e-09
2016_25_48	mmu-let-7g	-2.47238	-3.45692	1.39822	0.13094	0	1.7e-07
13127_161_7	mmu-miR-106b	-2.19372	-2.91764	1.33	0.131221	0	7.84e-11
12372_151_72	mmu-miR-101b	-2.58929	-3.41544	1.31906	0.13134	0	1.05e-09
4328_53_64	mmu-miR-152	-1.92359	-2.51836	1.3092	0.13264	0	1.86e-10
4474_55_46	mmu-miR-30e	-1.48505	-2.25268	1.5169	0.134076	0	2.09e-05
12229_150_11	mmu-let-7f	-2.75787	-4.09761	1.48579	0.137465	0	6.03e-07
15209_186_39	mmu-miR-203	-1.92391	-2.53533	1.3178	0.137963	0	9.38e-11
5258_65_10	mmu-miR-106b	-2.14055	-2.90057	1.35506	0.138333	0	1.82e-09
10460_128_46	mmu-miR-106a	-1.94898	-2.57893	1.32322	0.138503	0	9.57e-11
6488_80_10	mmu-miR-494	-2.70094	-4.27924	1.58436	0.138904	0	7.6e-07
10158_124_72	mmu-miR-19a	-1.89979	-2.68283	1.41218	0.141188	0	8.53e-08
6890_85_2	mmu-miR-203	-1.89072	-2.52287	1.33435	0.142279	0	4.41e-10
5493_67_81	mmu-miR-494	-2.46407	-3.88595	1.57704	0.143676	0	1.13e-06
7776_95_68	mmu-miR-494	-2.51302	-4.03106	1.60407	0.144442	0	1.74e-06
1196_15_48	mmu-miR-200c	-1.75976	-2.82185	1.60354	0.144646	0	1.5e-05
15157_185_69	mmu-miR-200a	-1.92806	-3.20584	1.66272	0.14471	0	2.74e-05
4251_52_69	mmu-miR-101a	-2.45594	-3.64696	1.48496	0.145105	0	4.39e-08
8267_101_67	mmu-miR-152	-1.74638	-2.34607	1.34339	0.146188	0	6.02e-09
6331_78_17	mmu-miR-152	-1.90592	-2.49594	1.30957	0.147345	0	6.77e-11
9957_122_35	mmu-miR-15a	-1.73663	-2.42685	1.39745	0.147543	0	4.73e-08
14770_181_10	mmu-miR-98	-2.17829	-3.41432	1.56743	0.147686	0	2.94e-06
8885_109_29	mmu-let-7f	-2.6434	-3.87283	1.4651	0.149121	0	4.96e-07
3345_41_65	mmu-miR-203	-1.78789	-2.35644	1.318	0.149587	0	5.92e-10
13793_169_17	mmu-miR-101a	-2.44941	-3.58397	1.4632	0.150615	0	5.72e-08
13675_167_63	mmu-miR-106a	-2.23543	-2.97881	1.33255	0.152483	0	1.28e-09
4928_61_8	mmu-miR-494	-2.57173	-4.09347	1.59172	0.152779	0	1.6e-06
6770_83_46	mmu-miR-690	-2.13506	-3.24639	1.52051	0.153411	0	3.3e-06
12691_155_63	mmu-miR-146	-1.5235	-2.18969	1.43728	0.153481	0	2.42e-06
7347_90_49	mmu-miR-146	-1.19595	-1.81734	1.51957	0.155988	0	0.000385135
2238_28_24	mmu-miR-16	-2.12953	-2.89752	1.36064	0.156274	0	3.96e-08
1491_19_15	mmu-let-7g	-2.34282	-3.34417	1.42741	0.15782	0	1.32e-06
899_11_79	mmu-miR-20a	-2.06759	-2.78034	1.34472	0.159402	0	3.78e-09
5070_62_68	mmu-miR-22	-1.82438	-2.5462	1.39565	0.160728	0	5.08e-08
11191_137_39	mmu-miR-142-5p	-1.46282	-2.03781	1.39307	0.161152	0	1.08e-06
1980_25_12	mmu-miR-18	-1.73144	-2.39087	1.38086	0.161152	0	5.32e-08
4208_52_26	mmu-miR-27b	-2.29111	-3.27207	1.42816	0.162855	0	1.7e-07
10832_133_8	mmu-miR-148b	-1.38985	-1.94623	1.40031	0.165617	0	3.18e-06
4523_56_13	mmu-miR-142-5p	-1.65601	-2.32876	1.40625	0.166093	0	4.69e-07
3827_47_55	mmu-miR-146	-1.32854	-1.96437	1.47859	0.166143	0	4.97e-05
2470_31_10	mmu-miR-181c	-1.67438	-2.23821	1.33674	0.166387	0	7.31e-09
6841_84_35	mmu-miR-26b	-2.17565	-3.3488	1.53921	0.167804	0	2.9e-07
4941_61_21	mmu-miR-181a	-1.92338	-2.58504	1.34401	0.168447	0	4.85e-09
6816_84_10	mmu-miR-27b	-2.03857	-2.77248	1.36001	0.170461	0	4.07e-08
10035_123_31	mmu-miR-200c	-1.47843	-2.4323	1.64519	0.171381	0	0.00031267
13384_164_18	mmu-miR-16	-2.11454	-2.87046	1.35748	0.17277	0	8.35e-08
3798_47_26	mmu-miR-23b	-2.13713	-2.92928	1.37066	0.173642	0	1.84e-07
6654_82_12	mmu-miR-142-5p	-1.63756	-2.28876	1.39767	0.174325	0	4.65e-07
1739_22_17	mmu-miR-148b	-1.45666	-1.99509	1.36963	0.176552	0	5.06e-07
14346_175_78	mmu-miR-19a	-1.71046	-2.4633	1.44014	0.176746	0	2.88e-06
3092_38_58	mmu-miR-100	-2.03653	-2.73065	1.34084	0.176859	0	2.18e-09
4634_57_42	mmu-miR-27b	-2.06399	-2.86967	1.39035	0.178303	0	5.43e-08
5841_72_19	mmu-miR-200c	-1.54793	-2.52923	1.63395	0.178323	0	0.000155229
8925_109_69	mmu-miR-23b	-2.12015	-2.82819	1.33396	0.178958	0	3.61e-08
4222_52_40	mmu-miR-18	-1.51782	-2.10839	1.38909	0.181576	0	7.54e-07
3503_43_59	mmu-miR-16	-2.14527	-2.93602	1.3686	0.181681	0	1.13e-07
7982_98_28	mmu-miR-203	-1.44968	-1.99185	1.37399	0.182129	0	7.36e-07
6907_85_19	mmu-miR-148b	-1.35377	-1.9126	1.4128	0.182537	0	7.74e-06
13231_162_29	mmu-miR-181a	-1.85939	-2.47945	1.33347	0.185637	0	7.12e-09
1695_21_55	mmu-miR-181c	-1.62429	-2.14725	1.32196	0.185687	0	8.04e-09
553_7_61	mmu-miR-20b	-1.14527	-1.64921	1.44002	0.185991	0	0.00013461
8939_110_1	mmu-miR-22	-1.82471	-2.57647	1.41199	0.186229	0	4.06e-07
13291_163_7	mmu-miR-22	-1.7646	-2.48603	1.40883	0.187563	0	3.69e-07
10913_134_7	mmu-miR-15a	-1.83714	-2.42523	1.32011	0.188466	0	4.46e-09
2689_33_65	mmu-miR-16	-2.05119	-2.80879	1.36934	0.189323	0	3.28e-07
4853_60_15	mmu-miR-28	-1.67647	-2.11805	1.2634	0.18941	0	8.99e-11
14937_183_13	mmu-miR-96	-1.18532	-1.78741	1.50796	0.190652	0	0.000366532
15036_184_30	mmu-miR-24	-2.01994	-2.64559	1.30974	0.191148	0	4.42e-08
4488_55_60	mmu-miR-23b	-2.0446	-2.77924	1.3593	0.191411	0	2.67e-07
1679_21_39	mmu-miR-17-5p	-1.87448	-2.48117	1.32366	0.192723	0	2.39e-08
1419_18_25	mmu-miR-143	-2.19396	-3.32252	1.5144	0.194472	0	1.53e-06
14371_176_21	mmu-miR-365	-1.89919	-2.76077	1.45366	0.195133	0	9.04e-07
584_8_10	mmu-miR-24	-2.0322	-2.68978	1.32358	0.195451	0	7.7e-08
10766_132_24	mmu-miR-26b	-2.5198	-3.53069	1.40118	0.195457	0	4.35e-08
13910_170_52	mmu-miR-451	-1.77147	-2.93705	1.65797	0.195509	0	0.000338329
2144_27_12	mmu-miR-200c	-1.68753	-2.78824	1.65227	0.196712	0	0.000130582
2938_36_68	mmu-miR-365	-1.78596	-2.61107	1.462	0.197216	0	1.83e-06
9757_119_81	mmu-miR-451	-1.8232	-3.12611	1.71463	0.197989	0	0.000433002
2870_35_82	mmu-miR-146	-1.24259	-1.77726	1.43029	0.198221	0	5.27e-05
6647_82_5	mmu-miR-26a	-2.42468	-3.52088	1.4521	0.200003	0	1.15e-06
6415_79_19	mmu-miR-143	-2.37622	-3.60285	1.51621	0.201793	0	4.04e-07
4656_57_64	mmu-miR-23b	-2.01727	-2.75072	1.36359	0.202067	0	5.68e-07
354_5_26	mmu-miR-17-5p	-1.88212	-2.55044	1.35508	0.207339	0	2.18e-07
3260_40_62	mmu-miR-429	-1.45289	-2.28997	1.57615	0.209406	0	0.00024683
9887_121_47	mmu-let-7e	-1.5995	-2.27327	1.42124	0.213013	0	5.7e-06
4078_50_60	mmu-miR-130a	-1.87369	-2.57381	1.37366	0.213053	0	2.61e-07
1099_14_33	mmu-miR-181c	-1.51168	-2.04265	1.35125	0.215325	0	3.15e-07
13828_169_52	mmu-miR-429	-1.33078	-2.09496	1.57423	0.215696	0	0.000449146
7300_90_2	mmu-miR-451	-1.76978	-2.94559	1.66438	0.21814	0	0.000401714
15161_185_73	mmu-miR-27b	-1.87189	-2.59251	1.38497	0.218141	0	1.51e-06
9270_114_4	mmu-miR-24	-1.9116	-2.52298	1.31983	0.21922	0	3.48e-07
1346_17_34	mmu-miR-703	-1.24094	-1.73364	1.39704	0.220492	0	2.26e-05
1975_25_7	mmu-miR-142-5p	-1.533	-2.16651	1.41324	0.220715	0	7.84e-06
11419_140_21	mmu-miR-26a	-2.66649	-3.85676	1.44638	0.221357	0	2.27e-07
9782_120_24	mmu-miR-365	-1.85774	-2.66732	1.43578	0.222479	0	7.01e-07
15365_188_31	mmu-miR-690	-1.49857	-2.33286	1.55673	0.223737	0	0.000312383
14008_171_68	mmu-miR-690	-1.74546	-2.76923	1.58653	0.224493	0	0.00011859
2173_27_41	mmu-miR-29a	-1.95376	-2.84568	1.45651	0.227407	0	6.54e-06
12045_147_73	mmu-miR-429	-1.37853	-2.17435	1.57729	0.227751	0	0.000442244
10396_127_64	mmu-miR-185	-1.67052	-2.27308	1.36071	0.228603	0	2.43e-07
810_10_72	mmu-miR-451	-1.75501	-2.93903	1.67465	0.228693	0	0.000565003
1137_14_71	mmu-miR-365	-1.7008	-2.49322	1.46591	0.229132	0	6.04e-06
392_5_64	mmu-miR-24	-1.86456	-2.55549	1.37055	0.231214	0	5.16e-06
6795_83_71	mmu-let-7a	-1.71855	-2.27282	1.32252	0.231824	0	7.42e-07
1767_22_45	mmu-miR-29b	-1.90414	-2.92748	1.53743	0.232619	0	5.03e-05
8052_99_16	mmu-let-7e	-1.43099	-1.97726	1.38175	0.234574	0	9.21e-06
13221_162_19	mmu-miR-130a	-1.74561	-2.37265	1.35921	0.235483	0	7.64e-07
6661_82_19	mmu-miR-26a	-2.64511	-3.8164	1.44282	0.236425	0	2.05e-07
14339_175_71	mmu-miR-100	-1.81791	-2.44467	1.34477	0.237425	0	1.01e-07
6036_74_50	mmu-miR-181a	-1.50288	-1.97759	1.31587	0.240516	0	9.21e-08
12449_152_67	mmu-miR-130a	-1.93009	-2.66681	1.3817	0.240731	0	9.12e-07
12870_157_78	mmu-miR-143	-2.1709	-3.36551	1.55029	0.242611	0	7.34e-06
10483_128_69	mmu-miR-100	-1.69482	-2.28249	1.34674	0.242798	0	2.82e-07
12575_154_29	mmu-miR-29b	-1.73082	-2.5769	1.48883	0.244535	0	5.72e-05
6345_78_31	mmu-miR-26b	-2.27451	-3.2807	1.44237	0.244657	0	2.74e-07
4586_56_76	mmu-miR-29c	-1.53617	-2.48534	1.61789	0.246195	0	0.000188896
7844_96_54	mmu-miR-27a	-1.44346	-2.03067	1.40681	0.246218	0	1.48e-05
14627_179_31	mmu-miR-29a	-1.83429	-2.75234	1.50049	0.247411	0	4.44e-05
3869_48_15	mmu-miR-17-5p	-1.72319	-2.376	1.37884	0.247905	0	3.43e-06
5985_73_81	mmu-miR-130a	-1.73134	-2.3993	1.3858	0.248714	0	2.09e-06
5705_70_47	mmu-miR-709	-1.45262	-2.17519	1.49742	0.252088	0	0.000156756
13885_170_27	mmu-let-7a	-1.60818	-2.08425	1.29603	0.252427	0	4.51e-07
3158_39_42	mmu-miR-130b	-1.1878	-1.58566	1.33495	0.254982	0	5.15e-06
12437_152_55	mmu-miR-29c	-1.47379	-2.40343	1.63078	0.255722	0	0.000367138
8112_99_76	mmu-miR-28	-1.34988	-1.7379	1.28745	0.257638	0	8.25e-08
11638_142_76	mmu-let-7e	-1.48508	-2.11323	1.42297	0.259036	0	5.24e-05
12475_153_11	mmu-let-7a	-1.59065	-2.08047	1.30793	0.259067	0	1.61e-06
1092_14_26	mmu-miR-29b	-1.74654	-2.5917	1.4839	0.25992	0	5e-05
11707_143_63	mmu-miR-15b	-1.65213	-2.14666	1.29933	0.263499	0	6.18e-07
809_10_71	mmu-let-7a	-1.62412	-2.13514	1.31465	0.266733	0	2.69e-06
4199_52_17	mmu-let-7d	-1.48336	-2.00544	1.35196	0.269386	0	1.04e-05
6221_76_71	mmu-miR-29b	-1.93278	-2.98941	1.54669	0.270827	0	7.57e-05
4953_61_33	mmu-miR-685	-1.52179	-2.02224	1.32886	0.271213	0	1.72e-06
11993_147_21	mmu-miR-29a	-1.67148	-2.43279	1.45547	0.271394	0	5.14e-05
11885_145_77	mmu-miR-29a	-1.76923	-2.64387	1.49436	0.271667	0	6.58e-05
9892_121_52	mmu-miR-685	-1.25896	-1.69328	1.34498	0.271989	0	9.6e-06
6431_79_35	mmu-miR-100	-1.35953	-1.97036	1.44929	0.273606	0	3.94e-05
5663_70_5	mmu-miR-143	-2.09449	-3.25219	1.55273	0.274523	0	1.29e-05
5037_62_35	mmu-miR-181a	-1.40241	-1.88911	1.34704	0.274967	0	3.69e-06
2116_26_66	mmu-let-7d	-1.45857	-1.98862	1.3634	0.275268	0	2.66e-05
11428_140_30	mmu-miR-28	-1.14326	-1.48503	1.29894	0.276129	0	2.25e-06
15109_185_21	mmu-miR-29c	-1.50995	-2.45398	1.62521	0.278242	0	0.00030625
4361_54_15	mmu-let-7d	-1.4759	-2.02506	1.37208	0.282353	0	3.43e-05
14773_181_13	mmu-let-7e	-1.34489	-1.84981	1.37543	0.282622	0	3.18e-05
7720_95_12	mmu-miR-429	-1.16578	-1.86131	1.59663	0.28601	0	0.00322052
6398_79_2	mmu-miR-685	-1.30376	-1.83026	1.40382	0.287336	0	0.000150602
9412_115_64	mmu-miR-214	-1.19997	-1.52855	1.27383	0.287409	0	3.42e-07
3840_47_68	mmu-miR-709	-1.40177	-2.21546	1.58048	0.28843	0	0.00115638
6533_80_55	mmu-miR-15b	-1.51136	-2.02156	1.33758	0.289345	0	6.11e-06
11491_141_11	mmu-let-7d	-1.31654	-1.74848	1.32809	0.297903	0	1.59e-05
4359_54_13	mmu-miR-27a	-1.36931	-1.8839	1.3758	0.300707	0	3.79e-05
8880_109_24	mmu-miR-28	-1.17741	-1.58643	1.34739	0.307045	0	1.87e-05
14844_182_2	mmu-miR-185	-1.44623	-2.07976	1.43805	0.309643	0	6.94e-05
4783_59_27	mmu-miR-709	-1.38097	-2.204	1.59598	0.312524	0	0.00171555
3668_45_60	mmu-miR-15b	-1.51889	-2.06608	1.36025	0.313456	0	4.16e-05
73_1_73	mmu-miR-15a	-1.36036	-1.81527	1.33441	0.315405	0	1.15e-05
13214_162_12	mmu-miR-29c	-1.44666	-2.33582	1.61464	0.316457	0	0.000477085
229_3_65	mmu-miR-685	-1.16225	-1.62039	1.39419	0.320992	0	0.000356758
11357_139_41	mmu-miR-23a	-1.16023	-1.66003	1.43078	0.325634	0	0.00028266
15054_184_48	mmu-miR-185	-1.54637	-2.15498	1.39357	0.33503	0	1.54e-05
9252_113_68	mmu-miR-7	-1.14121	-1.48094	1.29769	0.33607	0	4.57e-06
13688_167_76	mmu-miR-15b	-1.367	-1.73924	1.2723	0.342913	0	1.81e-06
7821_96_31	mmu-miR-709	-1.353	-2.14716	1.58696	0.347588	0	0.00231409
7075_87_23	mmu-miR-27a	-1.30749	-1.82185	1.39339	0.36332	0	0.000108813
13319_163_35	mmu-miR-424	-1.2545	-1.65441	1.31878	0.369525	0	1.61e-05
6906_85_18	mmu-miR-23a	-1.2904	-1.65646	1.28368	0.370279	0	1.24e-05
15557_190_59	mmu-let-7i	-1.2382	-1.64207	1.32618	0.386799	0	5.8e-05
4254_52_72	mmu-miR-125b	-1.22441	-1.70613	1.39343	0.442951	0	0.000810635
93_2_11	mmu-let-7i	-1.1321	-1.49446	1.32007	0.452937	0	0.000304879
15476_189_60	mmu-miR-125b	-1.24689	-1.81449	1.45521	0.488456	0	0.00232199

## Sheet: Basal miRNAs
Description
miRNAs that distinguished basal from luminal tumor subtypes were identified using SAM (significance analysis of microarray) under cutoff p<=0.01 and FDR<=0%.
For comparison of miRNA expression between basal and luminal tumor samples, fold change is calculated as the ratio of the average intensity of basal tumor samples vs. that of luminal tumor samples for each probe of the miRNA.
GenBankID	Gene.Name	Score.d.	Numerator.r.	Denominator.s.s0.	Fold.Change (basal/luminal)	q.value...	Ttest_P
268_4_22	mmu-miR-323	2.09567	3.2568	1.55406	210.302	0	7.02e-05
331_5_3	mmu-miR-693-5p	2.11493	3.18485	1.50589	18.0524	0	1.43e-06
2542_31_82	mmu-miR-412	2.15466	3.05611	1.41837	9.70878	0	7.13e-08
7181_88_47	mmu-miR-490	2.47022	3.42528	1.38663	9.55236	0	7.22e-11
4253_52_71	mmu-miR-718	2.16171	3.03743	1.40511	9.43388	0	4.03e-08
839_11_19	mmu-miR-302b*	2.26625	3.10045	1.3681	9.16442	0	1.58e-09
336_5_8	mmu-miR-701	1.99068	2.81388	1.41352	8.69577	0	4.95e-07
1559_20_1	mmu-miR-465	1.99547	2.92325	1.46494	8.56849	0	2.82e-07
5862_72_40	mmu-miR-688	2.35802	3.413	1.4474	8.44787	0	1.17e-09
11612_142_50	mmu-miR-713	2.4341	3.34911	1.37591	8.30624	0	4.9e-11
2367_29_71	mmu-miR-295	2.23621	3.05742	1.36724	8.2599	0	2.58e-09
6219_76_69	mmu-miR-448	2.4575	3.13518	1.27576	8.01693	0	3.11e-14
2883_36_13	mmu-miR-693-5p	2.3162	3.09555	1.33648	7.6455	0	1.39e-11
15322_187_70	mmu-miR-217	2.03146	2.80477	1.38067	7.61853	0	2.52e-07
10135_124_49	mmu-miR-687	2.44293	3.33837	1.36654	7.59444	0	9.75e-12
4264_52_82	mmu-miR-464	2.01406	2.80342	1.39193	7.48818	0	1.59e-07
13258_162_56	mmu-miR-718	2.29797	3.00559	1.30793	7.43096	0	2.63e-12
12706_155_78	mmu-miR-693-5p	2.19497	3.04149	1.38566	7.41921	0	1.95e-09
15443_189_27	mmu-miR-681	2.07691	2.81263	1.35424	7.38697	0	1.05e-08
14968_183_44	mmu-miR-201	2.32015	3.08404	1.32924	7.33369	0	4.63e-12
11799_144_73	mmu-miR-323	2.21631	2.94965	1.33088	7.22288	0	1.15e-10
5028_62_26	mmu-miR-463	2.40392	3.32838	1.38456	7.20696	0	1.05e-11
11649_143_5	mmu-miR-681	2.00345	2.77702	1.38612	7.19577	0	8.24e-08
2506_31_46	mmu-miR-463	2.48327	3.35222	1.34992	7.1742	0	1.14e-12
1417_18_23	mmu-miR-201	2.2874	2.96036	1.2942	7.17139	0	1.01e-12
3357_41_77	mmu-miR-718	1.98673	2.76656	1.39252	7.14131	0	2.05e-07
10888_133_64	mmu-miR-323	2.31743	3.07535	1.32705	7.12611	0	2.12e-12
2421_30_43	mmu-miR-295	2.39935	3.13857	1.30809	7.10425	0	1.32e-13
10960_134_54	mmu-miR-137	2.37714	3.40022	1.43038	7.08206	0	1.35e-10
14974_183_50	mmu-miR-201	2.30644	3.10038	1.34423	7.0409	0	7.48e-12
11307_138_73	mmu-miR-681	2.17009	2.91092	1.34138	7.01615	0	6.87e-10
14995_183_71	mmu-miR-592	2.09738	2.7873	1.32894	7.01382	0	4.08e-09
12163_149_27	mmu-miR-367	2.30682	3.15163	1.36622	6.99283	0	2.13e-11
2175_27_43	mmu-miR-137	2.29849	3.20685	1.3952	6.97776	0	8.17e-11
3926_48_72	mmu-miR-802	2.24022	3.02669	1.35107	6.9144	0	4.46e-11
7460_91_80	mmu-miR-208	2.06523	2.91227	1.41014	6.89988	0	2.16e-08
427_6_17	mmu-miR-153	2.10902	2.92077	1.38489	6.88383	0	5.64e-09
9509_116_79	mmu-miR-676*	2.01741	2.70937	1.34299	6.88104	0	5.83e-08
9622_118_28	mmu-miR-490	2.25909	3.08962	1.36764	6.87951	0	1.56e-10
6926_85_38	mmu-miR-153	2.28093	3.27233	1.43464	6.87326	0	6.96e-10
5295_65_47	mmu-miR-592	2.3103	3.08737	1.33635	6.81273	0	7.74e-12
8276_101_76	mmu-miR-464	2.15419	2.90048	1.34644	6.76857	0	5.32e-10
4110_51_10	mmu-miR-758	2.17551	2.87483	1.32145	6.76457	0	8.36e-11
1405_18_11	mmu-miR-717	2.14602	2.85989	1.33265	6.76416	0	4.89e-10
7999_98_45	mmu-miR-295	2.30664	3.3309	1.44405	6.75396	0	7.43e-10
1593_20_35	mmu-miR-464	2.21309	3.02663	1.3676	6.7433	0	1.29e-10
10296_126_46	mmu-miR-323	2.32087	3.26022	1.40474	6.71793	0	9.85e-11
10117_124_31	mmu-miR-802	2.41616	3.34637	1.385	6.71637	0	8.77e-12
14559_178_45	mmu-miR-693-5p	2.25759	3.03806	1.34571	6.70332	0	8.27e-12
3197_39_81	mmu-miR-676*	2.03247	2.74698	1.35155	6.6962	0	2.15e-08
14514_177_82	mmu-miR-592	2.06599	2.87533	1.39175	6.67601	0	1.63e-08
12243_150_25	mmu-miR-692	2.19177	2.89514	1.32091	6.67265	0	3.11e-11
7571_93_27	mmu-miR-713	2.27551	3.07095	1.34957	6.65917	0	1.8e-11
6889_85_1	mmu-miR-376a*	1.84713	2.5219	1.36531	6.64186	0	5.99e-07
11058_135_70	mmu-miR-692	2.2458	2.91584	1.29835	6.64125	0	1.12e-12
11781_144_55	mmu-miR-464	2.36519	3.22325	1.36279	6.62467	0	4.92e-12
1416_18_22	mmu-miR-384	2.20965	2.99687	1.35627	6.59203	0	7.25e-11
1401_18_7	mmu-miR-295	2.07176	2.86098	1.38094	6.57412	0	3.94e-09
14317_175_49	mmu-miR-465	2.28674	3.05422	1.33562	6.56909	0	2.71e-12
8754_107_62	mmu-miR-367	2.25488	3.13817	1.39173	6.55189	0	1.13e-10
10156_124_70	mmu-miR-802	2.24636	2.98756	1.32995	6.54323	0	4.73e-12
11275_138_41	mmu-miR-758	2.35465	3.27506	1.39089	6.5373	0	2.47e-11
2269_28_55	mmu-miR-592	2.24787	2.89703	1.28879	6.53076	0	7.34e-13
9989_122_67	mmu-miR-217	2.19203	2.85852	1.30406	6.5164	0	2.72e-11
1529_19_53	mmu-miR-688	2.04868	2.81751	1.37528	6.51236	0	2.95e-09
2197_27_65	mmu-miR-137	2.10219	2.92718	1.39245	6.45735	0	2.47e-09
1939_24_53	mmu-miR-217	2.22865	2.95698	1.3268	6.44753	0	7.53e-12
14336_175_68	mmu-miR-448	2.07317	2.70469	1.30461	6.40462	0	2.94e-10
13687_167_75	mmu-miR-701	1.98585	2.62303	1.32086	6.38614	0	1.67e-08
1150_15_2	mmu-miR-192	1.68793	2.4414	1.44638	6.36975	0	2.49e-06
14268_174_82	mmu-miR-543	1.89083	2.80334	1.4826	6.34594	0	2.09e-06
10935_134_29	mmu-miR-222	1.38008	2.00247	1.45098	6.32708	0	0.000431676
11571_142_9	mmu-miR-137	2.04788	2.89156	1.41198	6.2993	0	8.9e-09
5572_68_78	mmu-miR-692	1.86056	2.4884	1.33745	6.28395	0	3.35e-07
2611_32_69	mmu-miR-201	2.16495	2.95617	1.36547	6.2818	0	1.79e-10
4343_53_79	mmu-miR-380-5p	1.89151	2.43171	1.28559	6.24535	0	2.02e-07
6983_86_13	mmu-miR-208	2.14848	2.97334	1.38393	6.24458	0	3.05e-10
2576_32_34	mmu-miR-222	1.40775	2.0203	1.43513	6.24383	0	0.000322969
8141_100_23	mmu-miR-692	2.2063	2.96815	1.34531	6.21666	0	2.41e-11
14164_173_60	mmu-miR-465	2.18442	2.91464	1.33429	6.21599	0	1.32e-11
11155_137_3	mmu-miR-713	1.93485	2.59317	1.34024	6.20867	0	4.38e-08
9154_112_52	mmu-miR-489	2.27772	3.052	1.33994	6.20392	0	5.08e-12
6918_85_30	mmu-miR-448	2.32719	3.06477	1.31694	6.19567	0	6e-13
1541_19_65	mmu-miR-489	2.00429	2.60153	1.29798	6.17355	0	3.29e-09
10101_124_15	mmu-miR-302b*	2.1629	2.80507	1.2969	6.14161	0	3.04e-12
4026_50_8	mmu-miR-465	2.15188	2.86276	1.33035	6.13742	0	2.38e-11
9774_120_16	mmu-miR-463	2.27679	3.02301	1.32775	6.13063	0	1.82e-12
13339_163_55	mmu-miR-208	2.19817	3.09435	1.40769	6.11257	0	3.39e-10
5376_66_46	mmu-miR-222	1.38653	1.97616	1.42525	6.10797	0	0.000224474
8084_99_48	mmu-miR-489	2.10325	2.88371	1.37107	6.08755	0	1.62e-09
7582_93_38	mmu-miR-363	2.06882	2.85958	1.38222	6.08247	0	2.71e-09
8222_101_22	mmu-miR-153	2.25	3.0459	1.35373	6.06843	0	1.14e-11
645_8_71	mmu-miR-687	1.90674	2.50017	1.31122	6.06401	0	5.63e-08
12632_155_4	mmu-miR-802	2.04149	2.74765	1.34591	6.04935	0	1.32e-09
10869_133_45	mmu-miR-717	2.30438	3.0944	1.34284	6.04051	0	3.41e-12
11276_138_42	mmu-miR-412	2.31886	3.16556	1.36514	6.03929	0	1.11e-11
7753_95_45	mmu-miR-344	2.04197	2.84993	1.39567	6.00877	0	8.47e-09
4122_51_22	mmu-miR-681	2.11393	2.79639	1.32284	6.00457	0	5.93e-11
11525_141_45	mmu-miR-717	2.3131	3.03594	1.3125	6.00342	0	6.55e-13
5877_72_55	mmu-miR-540	2.2401	2.94471	1.31454	5.96519	0	1.26e-12
1811_23_7	mmu-miR-222	1.47962	2.08464	1.40891	5.9539	0	7.58e-05
7481_92_19	mmu-miR-758	2.089	2.85088	1.36471	5.94684	0	4.69e-10
298_4_52	mmu-miR-208	2.01705	2.82969	1.40289	5.94061	0	8.8e-09
7586_93_42	mmu-miR-377	2.0699	2.85313	1.37839	5.93249	0	2.06e-09
9116_112_14	mmu-miR-687	2.08077	2.69797	1.29662	5.91886	0	5.45e-11
9719_119_43	mmu-miR-759	2.13444	2.85815	1.33906	5.91556	0	7.03e-11
15120_185_32	mmu-miR-490	1.98128	2.60321	1.3139	5.90607	0	1.86e-09
9021_111_1	mmu-miR-302b*	1.9303	2.61085	1.35256	5.89897	0	1.12e-08
12546_153_82	mmu-miR-363	1.89446	2.68767	1.4187	5.89261	0	2.67e-07
4952_61_32	mmu-miR-339	1.83817	2.36942	1.28902	5.89077	0	2.59e-08
868_11_48	mmu-miR-688	2.09838	2.86478	1.36524	5.88371	0	2.96e-10
632_8_58	mmu-miR-489	1.98643	2.67524	1.34676	5.8787	0	6.66e-09
3741_46_51	mmu-miR-344	2.30313	3.00693	1.30558	5.87182	0	4.95e-13
6294_77_62	mmu-miR-448	2.21756	2.88368	1.30038	5.85472	0	5.84e-13
12812_157_20	mmu-miR-463	2.04875	2.8036	1.36844	5.83125	0	1.26e-09
14661_179_65	mmu-miR-367	2.01789	2.73671	1.35622	5.82692	0	1.02e-09
5422_67_10	mmu-miR-713	1.9779	2.63273	1.33108	5.78895	0	2.08e-09
5291_65_43	mmu-miR-376a*	2.25859	3.00959	1.33251	5.76677	0	4.69e-12
13524_165_76	mmu-miR-686	1.89602	2.53483	1.33692	5.75639	0	2.55e-08
11768_144_42	mmu-miR-325	2.19108	2.8952	1.32136	5.72783	0	3.41e-12
10590_130_12	mmu-miR-701	1.93707	2.60197	1.34325	5.675	0	5.06e-09
9597_118_3	mmu-miR-302b*	1.9182	2.63076	1.37148	5.66175	0	3.75e-08
14366_176_16	mmu-miR-701	1.87346	2.46849	1.31761	5.64649	0	3.05e-08
14990_183_66	mmu-miR-697	1.50832	2.13705	1.41684	5.64295	0	2.3e-05
5774_71_34	mmu-miR-694	2.13661	2.9174	1.36543	5.63086	0	1.05e-10
9778_120_20	mmu-miR-380-5p	2.10808	2.688	1.2751	5.5814	0	5.99e-13
3363_42_1	mmu-miR-490	1.815	2.43835	1.34344	5.57688	0	9.28e-08
1024_13_40	mmu-miR-384	2.06733	2.84621	1.37676	5.57283	0	5.71e-10
9232_113_48	mmu-miR-471	2.18992	3.30515	1.50926	5.56259	0	1.38e-08
5324_65_76	mmu-miR-215	1.929	2.60122	1.34848	5.52076	0	4.94e-09
4968_61_48	mmu-miR-687	2.12884	2.95495	1.38806	5.50701	0	8.46e-10
11236_138_2	mmu-miR-718	1.81646	2.54672	1.40203	5.46374	0	2.2e-07
7543_92_81	mmu-miR-190	1.72928	2.26426	1.30937	5.45043	0	6.87e-07
12457_152_75	mmu-miR-543	2.04643	2.83909	1.38734	5.44473	0	5.56e-09
944_12_42	mmu-miR-686	1.95803	2.6434	1.35003	5.43373	0	1.1e-09
13922_170_64	mmu-miR-325	1.882	2.50405	1.33052	5.43266	0	4.78e-09
4677_58_3	mmu-miR-367	1.96718	2.63438	1.33917	5.41878	0	6.34e-10
13515_165_67	mmu-miR-676*	1.93959	2.51723	1.29781	5.37944	0	6.8e-10
12784_156_74	mmu-miR-216a	1.9392	2.54993	1.31493	5.36562	0	8.47e-10
7485_92_23	mmu-miR-694	2.16397	2.86275	1.32292	5.33281	0	5.34e-12
218_3_54	mmu-miR-540	1.78253	2.32837	1.30622	5.32547	0	5.51e-08
1896_24_10	mmu-miR-376a*	1.97797	2.54076	1.28453	5.3195	0	8.31e-11
13866_170_8	mmu-miR-216a	1.8064	2.39182	1.32408	5.30814	0	6.76e-08
8155_100_37	mmu-miR-412	1.95024	2.64957	1.35859	5.25644	0	2.13e-09
6627_81_67	mmu-miR-410	2.01574	2.61038	1.295	5.25617	0	1.58e-11
15035_184_29	mmu-miR-380-5p	1.92636	2.44475	1.2691	5.24872	0	1.03e-10
1836_23_32	mmu-miR-384	1.98065	2.75709	1.39201	5.23418	0	3.56e-09
2713_34_7	mmu-miR-686	1.83367	2.47479	1.34964	5.23072	0	2.11e-08
13902_170_44	mmu-miR-302c*	1.9874	2.73272	1.37502	5.19427	0	2.22e-09
4370_54_24	mmu-miR-694	2.06292	2.71602	1.31659	5.18837	0	1.81e-11
15702_192_40	mmu-miR-682	1.76311	2.423	1.37427	5.16679	0	2.24e-07
15644_191_64	mmu-miR-302c*	1.75352	2.42683	1.38397	5.1558	0	5.44e-07
483_6_73	mmu-miR-325	1.87414	2.41161	1.28678	5.15399	0	1.25e-09
8113_99_77	mmu-miR-215	1.94265	2.59359	1.33508	5.12872	0	3.93e-10
12649_155_21	mmu-miR-694	1.98494	2.59518	1.30743	5.10058	0	6.2e-11
7681_94_55	mmu-miR-190	1.95026	2.57836	1.32206	5.09384	0	3.44e-10
260_4_14	mmu-miR-154	1.30184	1.93406	1.48564	5.09346	0	0.000648316
6832_84_26	mmu-miR-686	1.99021	2.70816	1.36074	5.07467	0	5.32e-10
12033_147_61	mmu-miR-688	2.13883	2.97608	1.39145	5.05372	0	2.98e-10
5098_63_14	mmu-miR-547	2.00345	2.60688	1.30119	5.03737	0	1.45e-11
973_12_71	mmu-miR-302c*	1.76132	2.38408	1.35357	5.03639	0	2.86e-07
10583_130_5	mmu-miR-707	1.55577	2.21841	1.42592	5.00044	0	1.6e-05
13686_167_74	mmu-miR-542-5p	1.69852	2.27937	1.34197	4.99853	0	3.68e-07
5390_66_60	mmu-miR-707	2.04735	2.74138	1.33899	4.96212	0	7.43e-11
3832_47_60	mmu-miR-410	1.92342	2.53582	1.31839	4.95219	0	4.72e-10
8119_100_1	mmu-miR-708	1.70392	2.30976	1.35555	4.92463	0	2.32e-07
14833_181_73	mmu-miR-344	1.78743	2.44631	1.36862	4.9241	0	1.36e-07
11819_145_11	mmu-miR-375	1.43933	2.15901	1.50001	4.91341	0	0.000331784
4789_59_33	mmu-miR-190	1.9289	2.53466	1.31404	4.91146	0	1.92e-10
9556_117_44	mmu-miR-668	1.8834	2.57199	1.36561	4.86167	0	3.75e-09
7516_92_54	mmu-miR-339	1.53048	2.0087	1.31246	4.8496	0	1.86e-06
3314_41_34	mmu-miR-135a	2.02561	2.69167	1.32881	4.83519	0	4.49e-11
12821_157_29	mmu-miR-676*	1.98725	2.60337	1.31003	4.83497	0	2.86e-11
2925_36_55	mmu-miR-759	1.91392	2.37029	1.23845	4.81695	0	1.31e-12
8588_105_60	mmu-miR-719	2.00141	2.69969	1.34889	4.81552	0	1.96e-10
5830_72_8	mmu-miR-410	1.77827	2.32258	1.30609	4.81516	0	1.77e-08
5229_64_63	mmu-miR-215	1.96894	2.6919	1.36719	4.77682	0	7.32e-10
5668_70_10	mmu-miR-708	1.72704	2.3703	1.37247	4.76166	0	1.68e-07
10534_129_38	mmu-miR-542-5p	1.89953	2.46926	1.29993	4.7293	0	5.24e-11
9586_117_74	mmu-miR-763	1.75905	2.35258	1.33742	4.72338	0	4.51e-08
1525_19_49	mmu-miR-759	1.91424	2.35031	1.2278	4.72153	0	1.43e-13
2791_35_3	mmu-miR-542-5p	1.65246	2.17644	1.31709	4.7188	0	1.67e-07
8444_103_80	mmu-miR-375	1.39086	2.01145	1.4462	4.71314	0	0.000157955
14386_176_36	mmu-miR-547	1.92986	2.56414	1.32866	4.70618	0	2.76e-10
5428_67_16	mmu-miR-540	1.93229	2.40586	1.24508	4.69038	0	4.72e-13
7170_88_36	mmu-miR-139	1.67446	2.29544	1.37085	4.66948	0	5.41e-07
1569_20_11	mmu-miR-488	1.65275	2.29854	1.39074	4.6693	0	1.53e-06
3891_48_37	mmu-miR-717	2.08598	2.69404	1.2915	4.6643	0	5.33e-12
2477_31_17	mmu-miR-215	1.87345	2.57434	1.37412	4.62798	0	4.32e-09
2293_28_79	mmu-miR-135a	1.79225	2.40512	1.34195	4.59525	0	1.67e-08
12182_149_46	mmu-miR-450b	1.87943	2.6065	1.38686	4.57634	0	6.28e-09
8484_104_38	mmu-miR-219	1.67287	2.27091	1.3575	4.56776	0	2.37e-07
1449_18_55	mmu-miR-384	1.82181	2.55477	1.40232	4.56297	0	3.65e-08
1534_19_58	mmu-miR-547	1.86889	2.398	1.28312	4.56294	0	3.85e-11
1773_22_51	mmu-miR-216a	1.99233	2.60831	1.30918	4.55165	0	2.17e-11
11433_140_35	mmu-miR-339	1.70712	2.18146	1.27786	4.54891	0	5.32e-09
13353_163_69	mmu-miR-412	1.80925	2.41458	1.33458	4.53716	0	5.41e-09
1883_23_79	mmu-miR-377	1.60201	2.13086	1.33012	4.52025	0	9.79e-07
11524_141_44	mmu-miR-450b	1.9462	2.60764	1.33986	4.50839	0	2.65e-10
14258_174_72	mmu-miR-410	1.66372	2.26163	1.35938	4.50304	0	5.34e-07
3709_46_19	mmu-miR-135a	1.85711	2.46674	1.32826	4.49616	0	6.94e-10
4443_55_15	mmu-miR-425	1.54547	1.94861	1.26085	4.48989	0	4.98e-07
15444_189_28	mmu-miR-216a	1.82099	2.41246	1.32481	4.44952	0	1.26e-09
11284_138_50	mmu-miR-710	1.85394	2.54196	1.37111	4.43011	0	6.68e-09
4274_53_10	mmu-miR-325	1.86386	2.42107	1.29896	4.41562	0	6.41e-11
12072_148_18	mmu-miR-719	1.843	2.43325	1.32026	4.41234	0	3.53e-10
380_5_52	mmu-miR-707	1.74151	2.37305	1.36265	4.40037	0	2.92e-08
1561_20_3	mmu-miR-375	1.58962	2.41712	1.52056	4.39495	0	2.95e-05
4611_57_19	mmu-miR-216b	1.86699	2.32087	1.24311	4.39431	0	6.9e-13
6190_76_40	mmu-miR-326	1.61256	2.12284	1.31644	4.37813	0	1.42e-07
7187_88_53	mmu-miR-721	1.85707	2.74291	1.47701	4.37624	0	2.1e-07
10144_124_58	mmu-miR-344	2.01066	2.70888	1.34726	4.37305	0	2.63e-10
15678_192_16	mmu-miR-376a*	1.59284	2.09728	1.31669	4.34023	0	3e-07
5188_64_22	mmu-miR-302c*	1.8951	2.46525	1.30085	4.32698	0	4.74e-11
6676_82_34	mmu-miR-326	1.70592	2.17447	1.27466	4.32667	0	7.27e-10
12150_149_14	mmu-miR-708	1.7545	2.33116	1.32868	4.32637	0	1.82e-08
2891_36_21	mmu-miR-190	1.74714	2.19535	1.25654	4.32584	0	1.73e-10
7927_97_55	mmu-miR-369-5p	1.98162	2.73717	1.38127	4.30397	0	1.92e-09
10637_130_59	mmu-miR-471	2.04925	2.96985	1.44924	4.30338	0	7.86e-09
4387_54_41	mmu-miR-763	1.85911	2.61362	1.40584	4.28063	0	2.1e-08
10005_123_1	mmu-miR-293	1.55147	2.02744	1.30679	4.27857	0	9.58e-07
7372_90_74	mmu-miR-719	1.74733	2.36351	1.35264	4.27732	0	2.42e-08
8628_106_18	mmu-miR-363	1.82076	2.45446	1.34804	4.27578	0	2.95e-09
3844_47_72	mmu-miR-682	1.59772	2.08748	1.30653	4.25047	0	2.46e-07
10351_127_19	mmu-miR-216b	1.74652	2.23915	1.28207	4.21445	0	2.71e-10
8851_108_77	mmu-miR-707	1.70624	2.34733	1.37573	4.18952	0	9.3e-08
7121_87_69	mmu-miR-216b	1.74441	2.25521	1.29282	4.18205	0	6.86e-10
13481_165_33	mmu-miR-668	1.63745	2.13186	1.30194	4.1748	0	8.84e-09
11406_140_8	mmu-miR-377	1.6482	2.14436	1.30103	4.15803	0	3.58e-08
9403_115_55	mmu-miR-759	1.83457	2.43601	1.32784	4.15184	0	7.26e-10
6026_74_40	mmu-miR-293	1.68999	2.2375	1.32397	4.12794	0	7.33e-09
9652_118_58	mmu-miR-376c	1.90298	2.67985	1.40824	4.12338	0	1.56e-08
12154_149_18	mmu-miR-293	1.657	2.1344	1.28812	4.12257	0	5.69e-09
13098_160_60	mmu-miR-326	1.556	1.98066	1.27292	4.10864	0	2.63e-08
5751_71_11	mmu-miR-763	1.63753	2.16983	1.32506	4.09542	0	5.49e-08
4974_61_54	mmu-miR-695	1.84727	2.28841	1.23881	4.0755	0	1.91e-12
3236_40_38	mmu-miR-376c	1.85413	2.5589	1.38011	4.06342	0	1.09e-08
8942_110_4	mmu-miR-682	1.57631	2.06055	1.3072	4.04717	0	2.18e-07
5505_68_11	mmu-miR-433-5p	1.72083	2.21389	1.28652	4.02868	0	6.76e-10
6262_77_30	mmu-miR-376c	1.83978	2.55447	1.38847	4.01785	0	1.65e-08
7342_90_44	mmu-miR-679	1.56178	2.08645	1.33594	4.00331	0	4.05e-07
7176_88_42	mmu-miR-697	1.71848	2.35705	1.37159	4.00272	0	4.73e-08
13154_161_34	mmu-miR-543	1.93926	2.65571	1.36944	3.99538	0	1.15e-09
11442_140_44	mmu-miR-499	1.94659	2.74591	1.41062	3.98676	0	7.93e-09
7808_96_18	mmu-miR-433-5p	1.68326	2.13627	1.26912	3.96553	0	3.71e-10
8011_98_57	mmu-miR-542-5p	1.78658	2.25506	1.26222	3.95946	0	1.35e-11
8247_101_47	mmu-miR-224	1.66906	2.42937	1.45554	3.95519	0	4.5e-06
12865_157_73	mmu-miR-450b	1.52334	2.03041	1.33286	3.94029	0	7.07e-07
9144_112_42	mmu-miR-369-5p	1.89792	2.7147	1.43035	3.93771	0	5.68e-08
8944_110_6	mmu-miR-719	1.61038	2.16003	1.34132	3.92192	0	1.12e-07
4786_59_30	mmu-miR-804	1.59163	2.0159	1.26656	3.90506	0	8.67e-09
6874_84_68	mmu-miR-377	1.72797	2.23524	1.29356	3.86775	0	5.07e-10
15113_185_25	mmu-miR-341	1.48484	1.97231	1.32829	3.86622	0	1.22e-06
3014_37_62	mmu-miR-708	1.7174	2.30247	1.34068	3.84048	0	9.65e-09
1239_16_9	mmu-miR-543	1.81877	2.63797	1.45042	3.83337	0	1.34e-07
12343_151_43	mmu-miR-710	1.7777	2.29249	1.28958	3.82567	0	1.93e-10
3857_48_3	mmu-miR-363	1.63801	2.13717	1.30474	3.7956	0	7.7e-09
12690_155_62	mmu-miR-293	1.75294	2.19306	1.25108	3.78679	0	1.05e-11
11607_142_45	mmu-miR-689	1.33987	2.22906	1.66364	3.77966	0	0.0022964
13345_163_61	mmu-miR-763	1.67039	2.27629	1.36273	3.77835	0	5.08e-08
7445_91_65	mmu-miR-668	1.483	1.93918	1.30761	3.75225	0	1.37e-07
763_10_25	mmu-miR-341	1.50147	1.97349	1.31437	3.72059	0	4.15e-07
14706_180_28	mmu-miR-540	1.49895	1.97187	1.3155	3.70048	0	4.3e-07
11683_143_39	mmu-miR-689	1.34006	2.21371	1.65194	3.69973	0	0.0020252
11435_140_37	mmu-miR-804	1.47124	1.85186	1.25871	3.64957	0	8.55e-08
12122_148_68	mmu-miR-192	1.63813	2.13137	1.3011	3.64935	0	2.23e-09
9172_112_70	mmu-miR-192	1.63686	2.18588	1.33541	3.63926	0	1.88e-08
5957_73_53	mmu-miR-547	2.04614	2.8831	1.40905	3.63644	0	3.63e-09
11623_142_61	mmu-miR-369-5p	1.78413	2.44248	1.369	3.61808	0	2.24e-08
6108_75_40	mmu-miR-677	1.43266	1.94722	1.35917	3.61768	0	3.94e-06
3181_39_65	mmu-miR-221	1.05608	1.44356	1.36691	3.6148	0	0.00121427
6913_85_25	mmu-miR-150	1.16914	1.65611	1.41652	3.60068	0	0.0006525
8783_108_9	mmu-miR-689	1.25687	2.10219	1.67256	3.59769	0	0.00476388
12293_150_75	mmu-miR-488	1.52322	2.06955	1.35867	3.58305	0	9.68e-07
1017_13_33	mmu-miR-450b	1.57672	2.05841	1.30551	3.5698	0	1.74e-08
13546_166_16	mmu-miR-369-5p	1.74942	2.39117	1.36684	3.55024	0	4.88e-08
6115_75_47	mmu-miR-132	1.47415	2.05531	1.39423	3.5449	0	5.24e-06
2449_30_71	mmu-miR-192	1.53115	2.04402	1.33496	3.53572	0	2.49e-07
14292_175_24	mmu-miR-380-5p	1.70654	2.25182	1.31953	3.50138	0	6.66e-09
4891_60_53	mmu-miR-341	1.68962	2.20854	1.30712	3.47961	0	1.34e-09
4950_61_30	mmu-miR-471	1.92431	2.91291	1.51375	3.45655	0	1.97e-07
3082_38_48	mmu-miR-449b	1.52357	1.9394	1.27293	3.45597	0	3.93e-09
9706_119_30	mmu-miR-326	1.48512	1.97786	1.33178	3.44253	0	2.11e-07
2360_29_64	mmu-miR-433-5p	1.58494	2.08578	1.316	3.43564	0	3.89e-08
11753_144_27	mmu-miR-224	1.60633	2.21297	1.37765	3.42346	0	5.01e-07
4300_53_36	mmu-miR-488	1.63289	2.24668	1.37589	3.42021	0	9.46e-08
8270_101_70	mmu-miR-433-5p	1.63661	2.07515	1.26795	3.40045	0	1.97e-10
10143_124_57	mmu-miR-219	1.48248	1.95055	1.31574	3.40002	0	1.23e-07
438_6_28	mmu-miR-154	1.53474	2.18664	1.42476	3.36313	0	4.62e-06
3974_49_38	mmu-miR-697	1.69747	2.24725	1.32388	3.35626	0	3.13e-09
2544_32_2	mmu-miR-216b	1.50288	2.0648	1.3739	3.34994	0	1.47e-06
8120_100_2	mmu-miR-425	1.22814	1.5908	1.29529	3.34375	0	2.18e-05
6465_79_69	mmu-miR-449b	1.49507	1.84696	1.23537	3.32967	0	3.54e-10
14356_176_6	mmu-miR-695	1.36977	1.7935	1.30935	3.32885	0	2.27e-06
4698_58_24	mmu-miR-721	1.69905	2.30162	1.35465	3.31633	0	2.75e-08
12928_158_54	mmu-miR-339	1.31638	1.72318	1.30902	3.30893	0	5.69e-06
8560_105_32	mmu-miR-302d	1.87197	2.62385	1.40166	3.30499	0	1.49e-08
13781_169_5	mmu-miR-689	1.1967	1.99837	1.6699	3.29757	0	0.00616509
5536_68_42	mmu-miR-704	1.53939	2.18861	1.42174	3.28411	0	1.09e-06
4484_55_56	mmu-miR-496	1.924	2.60438	1.35363	3.26253	0	6.46e-10
3132_39_16	mmu-miR-455-5p	1.39085	1.86952	1.34415	3.25157	0	2.1e-06
13459_165_11	mmu-miR-425	1.23183	1.58996	1.29073	3.23413	0	2.14e-05
3754_46_64	mmu-miR-695	1.43062	1.81155	1.26627	3.21705	0	1.78e-08
9544_117_32	mmu-miR-704	1.57631	2.22608	1.41221	3.20311	0	5.16e-07
702_9_46	mmu-miR-341	1.44682	1.869	1.2918	3.18741	0	4.91e-08
12083_148_29	mmu-miR-721	1.61722	2.1821	1.34929	3.18537	0	3.17e-08
12199_149_63	mmu-miR-219	1.40909	1.84667	1.31054	3.16711	0	2.23e-07
11656_143_12	mmu-miR-501	1.06064	1.38858	1.3092	3.1492	0	0.000296425
11320_139_4	mmu-miR-496	1.63555	2.23651	1.36743	3.14877	0	4.69e-07
1996_25_28	mmu-miR-449b	1.32852	1.66801	1.25554	3.12854	0	1.13e-07
3058_38_24	mmu-miR-449b	1.48046	1.87242	1.26476	3.12412	0	1.8e-09
2889_36_19	mmu-miR-804	1.2834	1.61746	1.2603	3.12358	0	8.35e-07
5014_62_12	mmu-miR-710	1.51704	1.99117	1.31254	3.10992	0	2.38e-08
5693_70_35	mmu-miR-132	1.30388	1.75739	1.34782	3.10849	0	1.08e-05
1393_17_81	mmu-miR-551b	1.23217	1.67257	1.35742	3.09301	0	4.44e-05
11811_145_3	mmu-miR-721	1.40426	1.89846	1.35193	3.09188	0	1.49e-06
12026_147_54	mmu-miR-496	1.77827	2.41821	1.35987	3.09134	0	7.15e-09
2825_35_37	mmu-miR-455-5p	1.45929	1.86955	1.28114	3.05876	0	9.68e-09
50_1_50	mmu-miR-695	1.36765	1.9279	1.40964	3.05532	0	1.45e-05
1776_22_54	mmu-miR-139	1.45169	1.88888	1.30116	3.0432	0	3.43e-08
12564_154_18	mmu-miR-499	1.62906	2.2875	1.40419	3.03343	0	2.12e-07
2970_37_18	mmu-miR-499	1.66546	2.31767	1.39161	3.0191	0	9.95e-08
13575_166_45	mmu-miR-425	1.29108	1.60126	1.24025	3.01686	0	3.45e-07
116_2_34	mmu-miR-150	1.20922	1.67713	1.38694	3.00418	0	0.000118724
13851_169_75	mmu-miR-126-5p	1.35391	1.89958	1.40303	2.98594	0	1.69e-05
638_8_64	mmu-miR-135a	1.34418	1.86174	1.38503	2.97097	0	1.59e-05
14088_172_66	mmu-miR-139	1.30503	1.65128	1.26532	2.96408	0	2.7e-07
3663_45_55	mmu-miR-132	1.44855	1.845	1.27369	2.93804	0	5.39e-09
3788_47_16	mmu-miR-499	1.52408	2.08255	1.36643	2.90974	0	1.9e-07
15048_184_42	mmu-miR-376c	1.48961	2.01974	1.35589	2.90239	0	4.65e-07
4854_60_16	mmu-miR-132	1.25341	1.67609	1.33722	2.89895	0	1.17e-05
4489_55_61	mmu-miR-758	1.90548	2.84633	1.49376	2.89803	0	2.06e-07
12984_159_28	mmu-miR-471	1.77303	2.63026	1.48349	2.8879	0	4.35e-07
7931_97_59	mmu-miR-683	1.46435	2.04954	1.39962	2.86748	0	1.41e-06
13115_160_77	mmu-miR-683	1.12647	1.67137	1.48373	2.84835	0	0.00141489
13893_170_35	mmu-miR-302d	1.59612	2.15688	1.35133	2.84805	0	4.02e-08
7521_92_59	mmu-miR-299	1.52557	2.2325	1.46339	2.83578	0	1.79e-05
13655_167_43	mmu-miR-496	1.76601	2.43294	1.37765	2.82788	0	1.56e-08
14843_182_1	mmu-miR-505	1.39217	1.97115	1.41589	2.78532	0	9.41e-06
11105_136_35	mmu-miR-704	1.43536	2.01647	1.40485	2.76084	0	2.15e-06
4351_54_5	mmu-miR-375	1.17265	1.71426	1.46187	2.75074	0	0.000803822
4150_51_50	mmu-miR-126-5p	1.39051	1.89734	1.36449	2.74276	0	1.12e-06
1631_20_73	mmu-miR-302d	1.41484	1.99884	1.41277	2.73973	0	8.65e-06
15354_188_20	mmu-miR-668	1.06675	1.46979	1.37782	2.70689	0	0.000432123
11280_138_46	mmu-miR-501	1.31039	1.62861	1.24284	2.68733	0	6.21e-09
10380_127_48	mmu-miR-136	1.40555	2.00638	1.42747	2.68608	0	9.79e-06
8407_103_43	mmu-miR-679	1.39564	1.95595	1.40148	2.68554	0	6.51e-06
5019_62_17	mmu-miR-505	1.35022	1.78474	1.32182	2.65044	0	4.02e-07
3298_41_18	mmu-miR-501	1.15593	1.42094	1.22926	2.60443	0	4.73e-07
4413_54_67	mmu-miR-505	1.34473	1.80158	1.33973	2.6035	0	8.28e-07
8786_108_12	mmu-miR-224	1.33175	1.83431	1.37737	2.56903	0	1.01e-05
2934_36_64	mmu-miR-126-5p	1.22615	1.71597	1.39948	2.56744	0	4.4e-05
1938_24_52	mmu-miR-154	1.20766	1.69185	1.40094	2.56176	0	9.41e-05
15448_189_32	mmu-miR-697	1.35208	1.84916	1.36764	2.54808	0	2.89e-06
10713_131_53	mmu-miR-212	1.23944	1.62786	1.31339	2.53112	0	1.58e-06
2513_31_53	mmu-miR-376b*	1.36739	1.9414	1.41979	2.52678	0	1.1e-05
1483_19_7	mmu-miR-679	1.08342	1.43874	1.32797	2.51953	0	0.000129004
7915_97_43	mmu-miR-134	1.22788	1.70347	1.38733	2.51176	0	3.78e-05
14069_172_47	mmu-miR-505	1.37605	1.82365	1.32527	2.50455	0	2.75e-07
9131_112_29	mmu-miR-669c	0.990215	1.43164	1.44578	2.49739	0	0.00219889
202_3_38	mmu-miR-299	1.27786	1.83885	1.43901	2.44712	0	0.000126851
11185_137_33	mmu-miR-683	1.28775	1.81038	1.40584	2.43156	0	1.39e-05
10726_131_66	mmu-miR-455-5p	1.23619	1.65286	1.33706	2.42832	0	3.26e-06
6979_86_9	mmu-miR-154	1.19605	1.66163	1.38927	2.42599	0	0.000114183
6247_77_15	mmu-miR-302d	1.39311	1.89724	1.36187	2.38918	0	8.6e-07
1368_17_56	mmu-miR-704	1.19794	1.71312	1.43006	2.37161	0	0.000109415
10076_123_72	mmu-miR-149	1.07322	1.56591	1.45907	2.36941	0	0.00113828
72_1_72	mmu-miR-219	1.03394	1.40189	1.35586	2.36621	0	0.000193126
10876_133_52	mmu-miR-539	1.36759	1.88545	1.37867	2.36344	0	2.11e-06
7039_86_69	mmu-miR-455-5p	1.1682	1.53343	1.31264	2.36262	0	5.78e-06
2927_36_57	mmu-miR-126-5p	1.24431	1.73105	1.39117	2.3546	0	2.03e-05
6307_77_75	mmu-miR-139	1.26878	1.71068	1.34829	2.34098	0	6.98e-06
10185_125_17	mmu-miR-224	1.32331	1.80708	1.36557	2.3182	0	3.38e-06
7082_87_30	mmu-miR-135b	1.49135	2.11924	1.42102	2.30293	0	1.85e-06
2657_33_33	mmu-miR-217	1.8097	2.62764	1.45198	2.29218	0	1.32e-07
14762_181_2	mmu-miR-488	1.30821	1.80667	1.38102	2.2813	0	5.93e-06
14811_181_51	mmu-miR-679	1.17464	1.56439	1.33181	2.27881	0	7.25e-06
12465_153_1	mmu-miR-376b*	1.06253	1.53103	1.44093	2.27766	0	0.000932467
6371_78_57	mmu-miR-551b	1.17468	1.45658	1.23998	2.26638	0	5.4e-08
2621_32_79	mmu-miR-678	1.07661	1.50384	1.39683	2.26014	0	0.000337001
597_8_23	mmu-miR-292-5p	1.20094	1.68791	1.40549	2.24164	0	6.45e-05
3976_49_40	mmu-miR-292-5p	1.31128	1.79032	1.36532	2.22128	0	2.76e-06
15083_184_77	mmu-miR-376b*	1.09557	1.5758	1.43833	2.2071	0	0.000605256
3557_44_31	mmu-miR-450	0.997733	1.22759	1.23038	2.18748	0	1.26e-06
3617_45_9	mmu-miR-678	1.01885	1.3814	1.35584	2.12298	0	0.000217689
12761_156_51	mmu-miR-409	1.20301	1.56597	1.3017	2.07451	0	1.25e-06
11672_143_28	mmu-miR-683	1.21487	1.68921	1.39044	2.07449	0	1.97e-05
5624_69_48	mmu-miR-212	1.04369	1.4155	1.35624	2.06526	0	7.47e-05
6174_76_24	mmu-miR-135b	1.37202	1.96757	1.43407	2.06078	0	9.68e-06
7006_86_36	mmu-miR-409	1.40065	1.96748	1.40469	2.04648	0	5.14e-06
7666_94_40	mmu-miR-411	1.15325	1.67289	1.45059	2.01094	0	0.000223586
14177_173_73	mmu-miR-299	1.29198	1.84288	1.4264	1.99745	0	6.28e-05
11517_141_37	mmu-miR-135b	1.335	1.9115	1.43183	1.99122	0	1.42e-05
14228_174_42	mmu-miR-678	1.03363	1.37521	1.33048	1.96889	0	4.06e-05
6744_83_20	mmu-miR-135b	1.27984	1.76529	1.37931	1.94349	0	6.89e-06
5381_66_51	mmu-miR-673	1.15949	1.65085	1.42377	1.94314	0	8.25e-05
5035_62_33	mmu-miR-149	1.00873	1.3986	1.38649	1.91037	0	0.000286783
7363_90_65	mmu-miR-409	1.15851	1.50851	1.30211	1.9056	0	2.06e-06
4314_53_50	mmu-miR-670	1.07546	1.44544	1.34402	1.86859	0	3.09e-05
14062_172_40	mmu-miR-376b*	1.16297	1.59402	1.37065	1.86494	0	2.09e-05
3329_41_49	mmu-miR-32	1.06674	1.50509	1.41092	1.8642	0	0.000187753
12021_147_49	mmu-miR-495	1.09727	1.47805	1.34702	1.85213	0	5.82e-05
9067_111_47	mmu-miR-300	1.02317	1.46778	1.43454	1.83659	0	0.000635478
14535_178_21	mmu-miR-409	1.01857	1.36846	1.34352	1.80211	0	0.000149854
11934_146_44	mmu-miR-291b-5p	1.41229	2.15693	1.52726	1.79816	0	4.15e-05
13229_162_27	mmu-miR-292-5p	1.02677	1.37851	1.34257	1.7792	0	5.57e-05
1681_21_41	mmu-miR-292-5p	1.05627	1.46083	1.38301	1.76766	0	0.000132015
12187_149_51	mmu-miR-290	0.982319	1.45535	1.48154	1.7631	0	0.00257757
2086_26_36	mmu-miR-299	1.22157	1.69921	1.39101	1.75819	0	4.71e-05
8346_102_64	mmu-miR-495	1.01584	1.34437	1.32341	1.69559	0	0.000136196
11076_136_6	mmu-miR-133a*	1.07419	1.57035	1.4619	1.68305	0	0.000582179
10100_124_14	mmu-miR-136	0.987615	1.34828	1.36519	1.68268	0	0.000204386
14923_182_81	mmu-miR-291b-5p	1.07884	1.66329	1.54174	1.66507	0	0.00162872
13155_161_35	mmu-miR-136	0.988956	1.39073	1.40626	1.66143	0	0.000504736
12730_156_20	mmu-miR-136	1.03036	1.4366	1.39427	1.64553	0	0.000209967
712_9_56	mmu-miR-133a*	1.04346	1.52734	1.46373	1.63073	0	0.000769895
8625_106_15	mmu-miR-487b	1.01185	1.39858	1.3822	1.61078	0	0.000183239
15056_184_50	mmu-miR-133a*	1.01773	1.48922	1.46327	1.59943	0	0.000819776
13091_160_53	mmu-miR-487b	1.01689	1.3945	1.37135	1.59382	0	0.000131048
1004_13_20	mmu-miR-291a-5p	1.14751	1.70387	1.48484	1.58738	0	0.000373079
3335_41_55	mmu-miR-411	1.03513	1.46822	1.41838	1.5575	0	0.000342211
1557_19_81	mmu-miR-291b-5p	1.20719	1.86451	1.54451	1.55472	0	0.00049426
9286_114_20	mmu-miR-495	0.991742	1.33057	1.34165	1.53473	0	0.000134022
11519_141_39	mmu-miR-684	1.18115	1.77437	1.50224	1.47197	0	0.000270554
704_9_48	mmu-miR-291a-5p	1.10211	1.64091	1.48887	1.46887	0	0.000545171
12428_152_46	mmu-miR-710	1.43057	2.07461	1.45019	1.41353	0	7.89e-06
10365_127_33	mmu-miR-291a-5p	1.2696	1.90623	1.50144	1.41106	0	0.000106025
11531_141_51	mmu-miR-202	1.0849	1.63844	1.51023	1.3902	0	0.000786334
3993_49_57	mmu-miR-291a-5p	1.21678	1.79551	1.47562	1.32855	0	0.000116531
9485_116_55	mmu-miR-684	1.25535	1.91675	1.52687	1.20218	0	0.00017938
