# Supplementary material for: Integrated miRNA and mRNA expression profiling of mouse mammary tumor models identifies miRNA signatures associated with mammary tumor lineage
Source: Genome Biol. 2011 Aug 16;12(8):R77. doi: 10.1186/gb-2011-12-8-r77 (PMC3245617; doi:10.1186/gb-2011-12-8-r77)
Supplement: Additional file 6 — miRNAs that are highly associated with individual genetically engineered mouse models and normal mammary tissues. [file gb-2011-12-8-r77-S6.XLS]

## Sheet: Description
Description
Please see Materials and Methods for model-specific miRNA analysis.
Each individual worksheet lists the miRNAs (at probe level) associated with the individual mouse models and the expression of miRNAs across all of the mouse tumor and normal tissue samples.

## Sheet: C3(1) Tag specific miRNA
HeatID	CombID	mmu_miRID	GeneName	SystematicName	Description	X4176_BT	X503_BT	X53447_BT	X572_BT	X627_BT	C3Tag_2	C3Tag_4	C3Tag_5	C3Tag_7	C3Tag_8	Cmyc_04004021	Cmyc_04004021B	Cmyc_04004022	Cmyc_04005648	Cmyc_043508	FVB_M1_1	FVB_M1_2	FVB_M1_3	FVB_M1_4	FVB_M1_5	H2N_1	H2N_53	H2N_61	H2N_64	H2N_Founder_A	Hras_1.4	Hras_2.4	Hras_3.4	Hras_4.4	Hras_5.4	MMTV.11567	MMTV.11568	MMTV.11570	MMTV.5.1	P53_1570	P53_2979	P53_5354	P53_5809	P53_5817	P53_5851	P53_8546	PyMT_436	PyMT_437	Wnt_4635
10005_123_1_mmu-miR-293	10005_123_1	mmu-miR-293	LMT_miRNA_v2_275_rc	mir-290	|mmu-miR-293	-1.12549	-0.220069	0.698185	-0.274778	0.533532	1.10506	1.6066	1.34082	1.2236	1.68038	-0.582968	1.00987	0.278653	-0.954148	-0.2361	-0.105413	-0.407627	1.12114	-0.900811	-0.607975	-0.0703775	-0.37489	-0.22338	0.348178	-0.411864	-0.912439	-1.59584	-0.954366	-0.72394	-0.983943	-1.01969	-1.37368	-0.55637	-1.01419	0.773333	1.05516	1.01275	2.30941	1.72708	1.18389	0.821481	-1.26986	-1.21841	-0.142803
10100_124_14_mmu-miR-136	10100_124_14	mmu-miR-136	LMT_miRNA_v2_164_rc	mir-136	|mmu-miR-136|hsa-miR-136|rno-miR-136|oar-miR-136|ssc-miR-136|ptr-miR-136|ggo-miR-136|ppy-miR-136|ppa-miR-136	0.273335	0.298011	-0.766817	0.172161	-0.229536	1.00876	0.96202	0.979539	1.17717	1.19503	-2.15671	-0.191394	0.792589	0.155319	0.234903	-0.0256245	-1.59368	-0.748362	-0.758407	0.306931	0.521187	0.3568	-0.123247	0.584829	-0.458645	-1.26065	2.51357	0.610278	-0.501263	-0.19885	-0.657043	-0.664575	-1.29882	-0.37517	0.665699	0.95508	1.05237	0.965246	0.972048	0.919083	0.897225	-1.19084	0.203522	-0.327045
10101_124_15_mmu-miR-302b*	10101_124_15	mmu-miR-302b*	LMT_miRNA_v2_175_rc	mir-302	|mmu-miR-302b*	0.227482	0.255439	-0.0355849	0.737456	1.1351	1.41262	1.38128	1.3832	1.4799	1.3776	-0.689484	0.520752	0.444605	-0.28747	0.173023	-0.255943	-0.676907	-0.784188	-0.297216	-0.927005	-0.253784	-0.465937	0.167705	-0.11829	0.0800768	-0.350091	-1.32169	-0.452652	-0.914576	-0.891923	-0.814315	-1.1737	-1.15751	-0.970289	1.14219	1.36773	1.37645	1.38926	1.36413	1.31089	1.32455	-0.686244	-1.02229	-0.82052
10144_124_58_mmu-miR-344	10144_124_58	mmu-miR-344	LMT_miRNA_v2_1304_rc	mir-344	|mmu-miR-344	1.25534	1.38054	0.687849	0.864041	0.917491	0.990275	0.976675	1.14709	1.21646	1.83652	-0.00856653	0.213722	0.227081	-0.578718	0.0781136	-0.339224	-1.10117	-1.152	-0.622862	-1.31887	0.066306	1.00974	-0.228833	1.05379	0.681973	-0.830158	-1.77861	-0.731281	-1.19013	-1.1423	-0.900766	-1.54778	-1.2164	-0.770152	0.96899	0.963517	0.718607	1.04273	0.924164	0.828043	0.849695	-0.755224	-1.3013	-0.717859
10156_124_70_mmu-miR-802	10156_124_70	mmu-miR-802	LMT_miRNA_v2_1071_rc	mir-802	|mmu-miR-802	0.248923	0.869098	-0.134996	0.633747	0.745456	1.40352	1.35839	1.17281	1.41691	1.32165	-0.659735	0.494855	0.440249	-0.260346	0.241533	-0.0678644	-0.628412	-0.724571	-0.207771	-0.85524	-0.232792	-0.413735	0.195592	-0.61995	0.281035	-0.261042	-1.20318	-0.319996	-0.803593	-0.80023	-0.354924	-1.23178	-1.61409	-1.21684	1.34616	1.43883	1.10623	1.39222	1.32844	1.29461	1.35722	-0.709366	-0.888712	-2.22109
1017_13_33_mmu-miR-450b	1017_13_33	mmu-miR-450b	LMT_miRNA_v2_1656_rc	mir-450	|mmu-miR-450b	0.11698	-0.0894449	0.275265	0.635477	0.421676	1.43416	1.4144	1.27138	1.29106	1.52221	-1.07362	0.176928	0.138232	-0.740298	-0.186356	-0.75429	-1.17108	-1.24918	-0.83592	-1.55531	0.554719	0.0538908	0.796958	1.263	-0.576656	-0.758848	-0.371912	0.602016	-1.47532	-0.8583	-0.641584	-1.17238	-1.05644	-0.58873	1.01219	1.78091	1.30037	0.576504	0.962668	1.68427	1.01586	-1.17964	-0.575108	0.036977
1024_13_40_mmu-miR-384	1024_13_40	mmu-miR-384	LMT_miRNA_v2_365_rc	mir-384	|mmu-miR-384	0.566864	0.245596	-0.201709	0.926524	0.246613	1.47805	1.46941	1.35234	1.39555	1.4087	-0.586123	0.553769	0.46316	-0.238487	0.268082	-0.268144	-0.594554	-0.791642	-0.385198	-0.92378	-0.256878	0.746914	0.183299	0.433633	-0.0149353	-0.262788	-1.21904	-0.444359	-0.89626	-0.746681	-1.19874	-1.15346	-1.45494	-1.29725	1.19627	1.35467	1.39615	0.885334	1.12404	1.28114	1.169	-0.623239	-0.959298	-1.85067
10351_127_19_mmu-miR-216b	10351_127_19	mmu-miR-216b	LMT_miRNA_v2_691_rc	mir-216	|mmu-miR-216b	0.480136	0.334608	0.0965213	0.810237	-0.0910678	1.39565	1.38269	1.33875	1.45732	1.38458	-1.01352	0.337788	0.313686	-0.523683	0.127771	-0.544608	-1.01572	-1.14424	-0.665281	-1.29871	-0.424463	0.347062	0.0796024	0.468741	0.147747	-0.688931	-1.75513	0.00595922	-1.29116	-1.27194	-0.0007264	-0.989221	0.275278	-0.574818	1.13013	1.35618	1.35374	1.36196	1.35	1.27198	1.30711	-1.0097	-1.39354	-0.67294
10583_130_5_mmu-miR-707	10583_130_5	mmu-miR-707	LMT_miRNA_v2_444_rc	mmu-miR-707	|mmu-miR-707	-0.945163	-0.22829	0.215493	-0.0925824	0.63953	0.962795	0.892627	2.66339	1.32894	1.52696	0.406838	0.0894888	0.0426576	-0.677771	-0.257494	-0.518192	-0.891245	-1.00821	-0.709629	-1.17672	-0.557892	0.241249	-0.164802	-0.718434	-0.530671	1.10434	-1.54078	-0.349321	-1.09411	-1.07934	-1.3283	-1.43339	-0.89706	-1.58921	0.766283	1.924	0.912784	0.931678	1.45865	0.985078	0.80456	-0.959501	-0.381793	-0.639402
10590_130_12_mmu-miR-701	10590_130_12	mmu-miR-701	LMT_miRNA_v2_1509_rc	mmu-miR-701	|mmu-miR-701	-0.139856	0.133808	0.0450784	0.603948	-0.249646	1.4673	1.42117	1.44683	1.54109	1.25267	-0.752643	0.550621	0.491907	-0.25435	0.181861	-0.165825	-0.579929	-0.690215	-0.383157	-0.843462	-0.204338	0.319428	0.241985	-0.669195	0.0132167	-0.367204	-1.23495	-0.3553	-0.816061	-0.749708	-0.541584	-1.10487	-0.810031	-1.35522	1.19436	1.45285	1.42949	1.42518	1.45097	1.42353	1.3661	-0.64888	-0.939527	-1.127
10888_133_64_mmu-miR-323	10888_133_64	mmu-miR-323	LMT_miRNA_v2_638_rc	mir-154	|rno-miR-323|mmu-miR-323|hsa-miR-323|ssc-miR-323	0.757903	1.10559	-0.265552	0.759536	0.903346	1.20363	1.18955	1.9232	1.23344	1.14589	-0.984301	0.345097	0.306984	-0.392986	0.203741	-0.0847222	-0.796532	-0.836138	-0.291849	-1.00026	-0.225907	0.0904727	0.234551	-0.74147	0.435987	-0.466342	-0.697191	-0.470829	-0.892992	-0.87438	-0.193905	-1.16173	-1.09335	-1.32548	1.1789	1.8158	1.02691	1.23459	1.15878	1.09273	1.10082	-0.827313	-0.718162	-1.71025
11155_137_3_mmu-miR-713	11155_137_3	mmu-miR-713	LMT_miRNA_v2_1322_rc	mmu-miR-713	|mmu-miR-713	-0.617973	0.355468	0.00792624	0.231021	-0.21908	1.72114	1.32929	1.5421	1.484	1.82633	-0.188966	0.492688	0.46241	-0.337261	0.198115	-0.15511	-0.526066	-0.67259	-0.347844	-0.864972	-0.158096	-0.14807	0.215555	-0.710033	-0.0488064	-0.30601	-1.25107	-0.33618	-0.797456	-0.492625	-1.0294	-1.13566	-1.51603	-1.30738	1.17266	1.67374	1.36381	1.38155	1.37205	1.47648	1.17743	-0.618165	-0.980776	-1.72089
11307_138_73_mmu-miR-681	11307_138_73	mmu-miR-681	LMT_miRNA_v2_439_rc	mmu-miR-681	|mmu-miR-681	-0.181111	0.436443	-0.204618	0.394677	0.576095	1.39629	1.30924	2.03058	1.46309	1.28945	-0.671461	0.384981	0.377431	-0.361759	0.0872241	-0.251177	-0.671315	-0.76168	-0.416908	-0.897869	-0.310772	0.766747	0.131245	-0.700185	-0.088472	-0.266372	-1.24833	-0.420813	-0.862216	-0.89401	-0.937585	-1.10246	-0.769383	-1.26426	1.23382	1.39857	1.72941	1.28825	1.30259	1.2771	1.33052	-0.75533	-0.959534	-1.75436
11406_140_8_mmu-miR-377	11406_140_8	mmu-miR-377	LMT_miRNA_v2_312_rc	mir-154	|hsa-miR-377|mmu-miR-377	-0.658484	0.365534	-0.22107	0.261045	0.562916	1.3844	1.31055	1.4	1.47368	1.31745	-1.08531	0.149087	0.304163	-0.74497	0.157349	-0.174868	-0.897207	-1.00764	-0.479099	-1.23428	-0.292609	-0.793151	0.321784	-0.995672	-0.272826	-0.63013	1.19053	-0.598975	-1.1094	-1.01144	-0.938009	-0.392858	0.017541	-0.191997	1.11129	1.92645	1.34322	1.3264	1.38249	1.40102	1.22856	-0.980499	-1.3333	-0.181886
11799_144_73_mmu-miR-323	11799_144_73	mmu-miR-323	LMT_miRNA_v2_638_rc	mir-154	|rno-miR-323|mmu-miR-323|hsa-miR-323|ssc-miR-323	-0.169237	0.557427	-0.204333	0.36385	1.06085	1.43274	1.32063	1.84053	1.36487	1.71577	-0.815673	0.353886	0.408916	-0.384055	0.19522	0.0408663	-0.696923	-0.741735	-0.188144	-0.801402	-0.190289	-0.540368	0.226567	-0.706849	-0.0770877	-0.302948	-0.637329	-0.334411	-0.770792	-0.743441	-0.211649	-1.01155	-1.62195	-0.807713	1.25701	1.3916	1.02377	1.28731	1.29422	1.3004	1.33206	-0.796024	-0.933744	-1.7721
11811_145_3_mmu-miR-721	11811_145_3	mmu-miR-721	LMT_miRNA_v2_460_rc	mmu-miR-721	|mmu-miR-721	-1.01853	0.0260048	0.810766	-0.060463	0.896806	1.23679	1.12757	1.37395	1.3019	1.13074	-1.04902	0.139097	0.339262	0.822153	-0.101197	-0.508007	-0.903845	-1.08032	-0.708137	-1.29194	-0.244321	0.683287	0.0204373	0.705213	-0.29594	-0.666228	-1.77366	-0.697718	-1.21449	-1.08673	0.563392	0.358354	0.613464	0.346446	1.02665	1.27391	1.18804	1.18101	1.23389	1.31549	0.964947	-1.01628	-1.41496	-0.991377
12033_147_61_mmu-miR-688	12033_147_61	mmu-miR-688	LMT_miRNA_v2_1130_rc	mmu-miR-688	|mmu-miR-688	0.901509	0.99728	-0.216307	0.753998	0.840653	1.21924	1.24366	1.51065	1.20583	1.09985	-0.673733	1.15067	0.854031	0.0787274	0.184288	-0.329057	-0.696104	-0.816902	-0.531232	-0.934044	-0.317616	0.20609	0.0660537	-0.688548	0.433144	-0.0121409	-0.67799	-0.487661	-0.880968	-0.904656	-1.01071	-0.92449	-1.26214	-0.903662	1.0669	1.17827	0.832124	1.1944	1.43671	1.08241	1.05397	-0.769366	-0.967348	-1.9455
12083_148_29_mmu-miR-721	12083_148_29	mmu-miR-721	LMT_miRNA_v2_460_rc	mmu-miR-721	|mmu-miR-721	1.06837	0.59883	-0.0856853	0.82774	0.780127	1.06452	1.17694	0.975788	1.14046	1.29787	-1.07631	0.217764	0.143305	0.9559	-0.019096	-0.704374	-1.09984	-1.24274	-0.973752	-1.37446	0.261339	0.771239	-0.175086	0.410629	0.454769	-0.762397	-1.15204	-0.903076	-1.36952	-1.34208	0.568921	0.252978	0.598441	0.0181799	0.97294	1.14597	0.964751	1.10811	1.13417	0.952492	1.01895	-1.08936	-1.4357	-1.28837
12122_148_68_mmu-miR-192	12122_148_68	mmu-miR-192	LMT_miRNA_v2_570_rc	mir-192	|mmu-miR-192	0.701689	1.19939	-0.55431	0.476766	0.765329	1.36783	1.23396	1.12368	1.30717	1.20753	-1.13206	0.577687	0.157373	-0.228614	0.14733	-0.283916	-1.17471	-1.22975	-0.864416	-1.42286	-0.456714	0.836251	0.244297	-1.09694	0.0541615	-0.794393	-1.99992	-0.784118	-1.28859	-1.276	0.292019	0.372208	0.0693443	-0.0757678	1.10999	1.29621	0.820186	1.23949	1.23389	1.199	1.18151	0.0152105	-1.49453	-0.94315
12150_149_14_mmu-miR-708	12150_149_14	mmu-miR-708	LMT_miRNA_v2_406_rc	mmu-miR-708	|mmu-miR-708	-0.668052	-0.242482	-0.307473	0.858159	0.842464	1.16225	1.20306	1.15737	1.50416	1.22491	-1.24352	0.142072	0.171708	-0.665349	-0.140739	-0.267189	0.638847	0.126039	-0.148431	0.495683	-0.45947	0.833466	-0.0395128	1.1808	-0.470752	-0.679562	-1.11573	-0.739008	-1.19975	-0.891963	-0.83676	-1.57526	-1.04824	-0.982966	1.02892	1.31123	1.17352	1.17475	1.80516	1.19857	1.15337	-1.04007	-1.36491	-0.566186
12163_149_27_mmu-miR-367	12163_149_27	mmu-miR-367	LMT_miRNA_v2_135_rc	mir-367	|mmu-miR-367|gga-miR-367	0.996043	0.683355	-0.0280012	1.27352	-0.193634	1.27469	1.31664	1.15556	1.29976	1.31103	-0.56518	0.505244	0.441043	-0.205237	0.281715	-0.242552	-0.577771	-0.694957	-0.462288	-0.807323	-0.183793	-0.298435	0.160349	-0.611644	0.567658	-0.296556	-1.14451	-0.407968	-0.800928	-0.7764	-0.921683	-0.9891	-1.28839	-1.14877	1.14364	1.50373	1.15777	1.25785	1.29541	1.14771	1.51624	-0.575201	-0.864139	-1.86503
12199_149_63_mmu-miR-219	12199_149_63	mmu-miR-219	LMT_miRNA_v2_1315_rc	mir-219	|hsa-miR-219|mmu-miR-219|hsa-miR-219|mmu-miR-219|rno-miR-219|rno-miR-219|gga-miR-219|mml-miR-219|ggo-miR-219|ppy-miR-219|xtr-miR-219|mdo-miR-219	0.42006	1.05173	-0.935539	0.310375	0.792011	1.0609	0.965383	1.36461	1.02753	1.38943	-2.00182	0.609749	-0.181267	-1.28957	0.818482	0.586009	-1.64543	-0.768956	-0.774551	-1.01849	0.0752314	0.00670354	0.78562	-1.5292	-0.0685583	0.502056	-0.38088	-0.871397	-0.518216	-1.03659	-0.358617	0.237025	-0.598991	-0.279457	0.82673	1.00065	0.718556	0.994478	1.65324	0.873376	1.75597	-0.522871	-0.520894	-1.61966
12243_150_25_mmu-miR-692	12243_150_25	mmu-miR-692	LMT_miRNA_v2_334_rc	mir-692	|mmu-miR-692|mmu-miR-692	0.731017	0.670804	0.654105	0.786129	-0.400848	1.23227	1.26929	2.2783	1.26085	1.26645	-0.777703	0.377768	0.314799	-0.395549	0.117601	-0.417526	-0.639512	-0.912221	-0.652836	-0.844218	-0.369054	0.755071	0.017264	-0.831999	0.350977	-0.47987	-1.03918	-0.5611	-0.900508	-0.999252	-0.273888	-1.24312	-1.57897	-1.41493	1.63232	1.27292	1.10653	1.2049	1.2573	1.09974	1.15738	-0.788726	-1.05065	-1.04316
12293_150_75_mmu-miR-488	12293_150_75	mmu-miR-488	LMT_miRNA_v2_491_rc	mir-488	|mmu-miR-488	-0.706742	0.276152	-0.493627	0.0717826	1.03055	1.41898	1.26475	1.76241	1.35306	1.26224	-1.02532	1.10405	0.189718	-0.0407374	-0.0995784	-0.533195	-1.01227	-1.14395	-0.709853	-1.26931	-0.487791	0.334688	0.0715931	0.806551	-0.437768	0.0266539	-1.66911	-0.727342	-1.23805	-1.26839	-0.674667	-1.56978	-0.938252	-0.642332	1.11684	1.31064	0.909847	1.17636	1.2281	1.24624	1.30581	-1.09309	-1.35535	-0.900972
12457_152_75_mmu-miR-543	12457_152_75	mmu-miR-543	LMT_miRNA_v2_12_rc	mir-329	|mmu-miR-543|rno-miR-543	-0.372709	0.565219	-0.283428	0.198136	0.66731	1.36744	1.2221	1.73119	1.24014	1.7925	-1.19102	0.14759	0.402652	-0.517415	0.128899	0.161789	-0.74988	-0.756827	-0.0639587	-0.0433577	-0.208058	-0.625033	0.306228	-0.73711	-0.155146	-0.401654	1.45962	-0.296841	-0.575322	-0.688535	-1.26329	-1.33911	-1.79916	-1.46917	1.16956	1.29879	0.945447	1.179	1.52254	1.18468	1.24098	-0.881343	-0.944753	-0.832561
12546_153_82_mmu-miR-363	12546_153_82	mmu-miR-363	LMT_miRNA_v2_372_rc	mir-363	|mmu-miR-363	-0.455944	0.341288	-0.548279	0.41827	0.581741	1.91996	1.55338	0.897794	1.95079	1.12504	-0.96486	0.498194	0.130286	-0.731017	0.0108623	0.23637	-0.9534	-0.988146	-0.0844166	-0.775001	-0.334517	-0.210109	0.0986775	-0.949668	0.139403	1.2242	-1.61409	-0.561754	-0.977109	-0.788211	-0.0570033	-1.00147	-0.651975	-0.506179	2.04559	1.1328	0.855081	0.932565	0.965318	1.01211	1.18462	0.454607	-1.0756	-1.75989
12649_155_21_mmu-miR-694	12649_155_21	mmu-miR-694	LMT_miRNA_v2_565_rc	mmu-miR-694	|mmu-miR-694	0.19424	0.198287	-0.11766	0.636616	1.00308	1.28477	1.39162	1.23037	1.42037	1.40016	-0.778506	0.418862	0.37469	-0.409366	0.0820627	-0.361902	-0.762072	-0.896885	-0.59603	-1.03675	-0.343294	0.133964	0.0867908	0.865178	0.493266	-0.446048	-1.49201	-0.54494	-1.01879	-0.980184	-1.18822	-1.2873	-0.795719	-0.718702	1.20403	1.4462	1.24225	1.32637	1.6412	1.26604	1.31389	-0.791405	-1.12068	-1.77481
12706_155_78_mmu-miR-693-5p	12706_155_78	mmu-miR-693-5p	LMT_miRNA_v2_437_rc	mmu-miR-693-5p	|mmu-miR-693-5p	-0.409585	0.151045	-0.154111	0.280089	1.37489	1.50357	1.35838	1.53125	1.38911	1.62034	-0.574717	0.406849	0.450407	-0.283698	0.10304	-0.162798	-0.554744	-0.667491	-0.300046	-0.76432	-0.183628	0.426841	0.172682	-0.611754	-0.13569	-0.139074	-1.08859	-0.319385	-0.746724	-0.772411	-0.884949	-0.970888	-1.3561	-1.13117	1.20886	1.35024	1.05893	1.23138	1.28126	1.33326	1.38483	-0.597411	-0.843821	-1.7458
12784_156_74_mmu-miR-216a	12784_156_74	mmu-miR-216a	LMT_miRNA_v2_846_rc	mir-216	|hsa-miR-216|mmu-miR-216a|rno-miR-216|gga-miR-216|ssc-miR-216|lca-miR-216|ptr-miR-216|ggo-miR-216|ppy-miR-216|ppa-miR-216|xtr-miR-216|mdo-miR-216	-0.565217	0.305267	0.794915	0.119687	1.11628	1.46203	1.28837	1.67293	1.3054	1.25359	0.043295	0.208987	0.251577	-0.604182	-0.0870544	-0.361207	-0.605304	-1.04678	-0.626673	-1.17238	-0.411904	0.114132	0.0743679	0.842348	-0.350482	-0.470223	-1.55705	-0.640286	-1.09471	-1.11978	-1.29384	-1.42039	-1.85118	-0.921574	1.87697	1.28765	0.887265	1.19638	1.24668	1.27396	1.28443	-0.999586	-1.25151	-0.336554
12821_157_29_mmu-miR-676*	12821_157_29	mmu-miR-676*	LMT_miRNA_v2_165_rc	mmu-miR-676*	|mmu-miR-676*	0.840985	0.614117	-0.297101	0.774951	1.82687	1.12313	1.28744	1.32926	1.24701	1.27064	-0.915988	0.783055	0.268586	-0.520607	0.0429841	-0.543312	-0.69578	-1.04435	-0.801053	-1.20269	-0.108497	0.835988	-0.0763128	-0.967455	0.357682	-0.590091	-1.52387	-0.729612	0.384952	-1.15241	-0.913173	-1.41241	-0.894102	-0.631386	1.07082	1.26907	1.05652	1.2046	1.26554	1.06398	1.1381	-0.940013	-1.2695	-1.55703
12865_157_73_mmu-miR-450b	12865_157_73	mmu-miR-450b	LMT_miRNA_v2_1656_rc	mir-450	|mmu-miR-450b	-0.617493	0.0793564	-0.329497	0.128628	0.366092	1.54584	1.34621	1.07639	1.38735	2.14143	-1.06176	0.185051	0.243602	-0.706725	-0.187058	-0.542348	-1.04966	-0.693986	-0.72431	-1.25272	0.40714	0.693744	-0.0949578	0.95989	-0.113085	-0.532131	-1.84032	-0.645984	-1.24168	-1.2852	0.00525535	-1.58231	-1.24301	-0.601386	1.14952	1.34903	1.02874	1.27451	1.32428	1.34159	1.33097	-0.306549	-0.371412	0.215902
13154_161_34_mmu-miR-543	13154_161_34	mmu-miR-543	LMT_miRNA_v2_12_rc	mir-329	|mmu-miR-543|rno-miR-543	1.09033	0.931324	-0.29338	0.819392	0.212875	1.07084	1.27248	1.00892	1.27475	1.22748	-1.33457	0.22316	0.26757	-0.479381	0.194707	0.0101451	-0.911931	0.23796	-0.299453	-0.0872217	-0.286094	0.0536112	0.183691	-0.891	0.566184	-0.0519201	1.5858	-0.483534	-0.925213	-0.818326	-0.801294	-1.52532	-1.89343	-1.70852	1.04762	1.19656	0.895835	1.17862	1.42695	0.963776	1.08125	-0.97346	-1.12471	-1.71969
13258_162_56_mmu-miR-718	13258_162_56	mmu-miR-718	LMT_miRNA_v2_583_rc	mmu-miR-718	|mmu-miR-718	0.893363	0.775529	-0.296627	0.705094	1.1472	1.21221	1.23408	2.11715	1.33242	1.17789	-0.439906	0.302004	0.284747	-0.47002	0.0895467	-0.434711	-0.157005	-0.956899	-0.125113	-0.953209	-0.426755	-0.262171	-0.00850448	-0.836585	0.326294	-0.221502	-0.874532	-0.602006	-1.06147	-1.0302	-0.51036	-0.426858	-0.895663	-1.09388	1.00314	1.14245	0.723409	1.21804	1.46873	1.09782	1.74124	-0.891044	-0.714854	-2.18384
13345_163_61_mmu-miR-763	13345_163_61	mmu-miR-763	LMT_miRNA_v2_489_rc	mmu-miR-763	|mmu-miR-763	0.576714	0.678588	-0.281218	0.638313	-0.441427	1.41512	1.36801	1.10667	1.38757	1.28154	-0.824069	1.06396	1.09743	0.0737215	0.337915	-0.401437	-0.833722	-0.977191	-0.630897	-1.12966	-0.430854	-0.70333	0.044875	-0.858657	0.136466	-0.466998	-0.611545	-0.579894	-1.08549	-1.05952	0.642459	-0.138244	-0.057896	-0.146742	1.11511	1.27703	0.808522	1.35242	1.36512	1.2715	1.19201	-0.929316	-1.17738	-1.25853
13459_165_11_mmu-miR-425	13459_165_11	mmu-miR-425	LMT_miRNA_v2_330_rc	mir-425	|mmu-miR-425	-1.64398	-0.37927	0.761871	-0.483485	0.484011	1.43164	1.00278	2.53582	1.30042	1.03705	-1.86146	-0.341777	-0.281783	-1.19189	-0.629518	0.527764	0.21595	-0.23919	-0.629995	-0.162214	-0.0485409	-0.588874	-0.360199	-1.83869	-1.16556	0.811231	-0.546988	-0.324848	0.936148	-0.905228	-0.691818	-1.51052	-0.404481	-1.05908	0.929703	1.17579	0.89078	0.965605	1.18468	1.90028	0.954497	-0.313758	0.621184	-0.47094
13515_165_67_mmu-miR-676*	13515_165_67	mmu-miR-676*	LMT_miRNA_v2_165_rc	mmu-miR-676*	|mmu-miR-676*	-0.0667679	0.365293	-0.314595	0.389546	2.08486	1.55777	1.40224	1.14136	1.43808	1.35633	-0.669682	0.30351	0.462253	-0.545812	-0.0164695	-0.269464	-0.873552	-0.574259	-0.533195	-0.978206	-0.469933	0.904986	0.0344212	-0.101822	-0.200192	-0.317583	-1.57247	-0.590173	-1.12296	-1.10847	-0.963319	-1.38072	-1.25094	-0.517352	1.13134	1.30244	0.836108	1.36134	1.40339	1.36304	1.28258	-1.02826	-0.920216	-1.30119
13524_165_76_mmu-miR-686	13524_165_76	mmu-miR-686	LMT_miRNA_v2_373_rc	mmu-miR-686	|mmu-miR-686	-0.560765	0.143237	0.88377	0.235714	-0.413051	1.73642	1.4955	1.27339	1.47679	1.50746	-0.745328	0.39088	0.46052	0.0403327	0.0522547	-0.261381	-0.716628	-0.85245	-0.427131	-0.977472	-0.280396	-0.656999	0.129254	-0.776376	-0.268573	-0.276696	-1.41144	-0.448227	-0.947695	-0.960886	0.326158	-0.13488	-0.408238	-0.380623	1.25787	1.4853	1.03052	1.358	1.43666	1.46509	1.48127	-0.832508	-1.05592	-2.11422
13687_167_75_mmu-miR-701	13687_167_75	mmu-miR-701	LMT_miRNA_v2_1509_rc	mmu-miR-701	|mmu-miR-701	-0.473355	0.235031	-0.163398	0.319607	0.0101713	1.82716	1.57847	1.35822	1.56421	1.58277	-0.675108	0.466702	0.538626	-0.333222	0.128259	-0.18735	-0.658242	-0.783178	-0.358146	-0.701089	-0.211788	-0.327807	0.203618	-0.703565	-0.210636	-0.215908	-1.28443	-0.37287	-0.880325	-0.887753	-0.344979	-0.865048	-1.06515	-1.32607	1.31836	1.44247	1.07295	1.45435	1.52386	1.566	1.54469	-0.782758	-0.988733	-1.61547
13851_169_75_mmu-miR-126-5p	13851_169_75	mmu-miR-126-5p	LMT_miRNA_v2_479_rc	mir-126	|mmu-miR-126-5p|hsa-miR-126*|rno-miR-126*|gga-miR-126*|dre-miR-126*|xtr-miR-126*	-0.606872	1.427	-0.724266	-0.116578	0.583544	1.27458	1.01533	1.61089	1.64004	1.01774	-1.36631	0.237515	1.18879	-1.01415	-0.0870675	-0.422428	-0.966568	-1.29415	-0.743797	-1.42755	-0.56726	0.672853	1.00639	-1.20394	-0.500038	-0.850026	-1.94428	-0.837983	-1.35405	-1.32452	-0.113556	0.49363	0.240229	0.144592	0.737587	1.11114	1.18294	0.877887	0.956528	0.999059	0.970454	-0.697407	-1.54144	0.413906
13893_170_35_mmu-miR-302d	13893_170_35	mmu-miR-302d	LMT_miRNA_v2_101_rc	mir-302	|mmu-miR-302d	0.809913	0.266207	-0.0514481	0.619031	0.685648	0.975845	1.51492	1.1243	1.17098	1.63495	-0.726924	0.164673	0.139508	-0.237	-0.0988069	-0.680749	-0.393761	-1.23047	-0.912192	-1.37963	0.969684	-0.731208	0.949704	1.91047	0.202258	-0.0140543	-1.216	-0.494497	0.227871	-1.29259	-1.47418	-1.57885	-1.16241	-0.697819	0.956365	1.12219	0.736644	1.15936	1.21813	0.960472	1.03783	-1.09323	-1.28095	-0.612932
13922_170_64_mmu-miR-325	13922_170_64	mmu-miR-325	LMT_miRNA_v2_507_rc	mir-325	|rno-miR-325|mmu-miR-325	-0.0405033	0.53655	-0.395725	0.2939	1.29604	1.62533	1.4871	1.00317	1.25325	2.14131	-0.205215	0.115389	0.258661	-0.623519	-0.105446	-0.46753	-0.939048	-1.02674	-0.69479	-1.21133	0.0458051	0.144922	0.101687	0.642918	-0.220586	-0.563672	-1.55025	-0.658279	-1.16377	-1.04703	-1.28436	-1.40043	-1.81915	-1.58532	0.925155	1.06744	1.56708	1.19547	1.23594	1.17261	1.07394	-1.02162	-0.551649	-0.181817
1405_18_11_mmu-miR-717	1405_18_11	mmu-miR-717	LMT_miRNA_v2_552_rc	mmu-miR-717	|mmu-miR-717	-0.612348	1.22433	0.870289	0.151153	1.01938	1.28909	1.36694	2.13511	1.27593	1.0292	-0.778955	0.275926	0.255698	-0.52198	0.0696872	-0.383093	-0.751126	-0.917528	-0.185512	-1.03516	-0.401176	0.05696	0.0317323	0.886007	-0.154592	-0.347876	-1.32919	-0.519869	-1.04904	-0.898686	-0.579069	-1.24026	-1.10429	-1.55791	1.10319	1.17754	1.92446	0.601416	1.34473	1.06869	1.13903	-0.768639	-1.12765	-0.993795
1416_18_22_mmu-miR-384	1416_18_22	mmu-miR-384	LMT_miRNA_v2_365_rc	mir-384	|mmu-miR-384	0.0954577	0.457277	-0.121326	0.654911	0.844377	1.47118	1.44861	1.33714	1.39265	1.27662	-0.580536	0.466983	0.458402	-0.192023	0.161579	-0.225245	-0.567239	-0.738458	-0.305068	-0.861363	-0.296158	-0.507375	0.880385	-0.639299	-0.258747	-0.268109	-1.16152	-0.366722	-0.864347	-0.738558	-0.934161	-1.14129	-0.320821	-1.31496	1.14815	1.28566	1.3476	0.782736	1.81529	1.48116	1.21926	-0.582158	-0.936274	-1.85412
14164_173_60_mmu-miR-465	14164_173_60	mmu-miR-465	LMT_miRNA_v2_1022_rc	mmu-miR-465	|mmu-miR-465	0.519488	0.632865	-0.0820618	0.65067	0.403049	1.48774	1.46759	1.23496	1.4473	1.38996	-0.985477	0.460426	0.496227	-0.290532	0.208811	0.207879	-0.614637	-0.660649	-0.00992607	-0.836216	-0.221761	-0.504505	0.208313	-0.606853	0.144604	-0.363413	-1.42084	-0.193225	-0.65807	0.192627	-1.21359	-1.25533	-1.67153	-1.39777	1.20647	1.24627	0.824265	1.41798	1.44709	1.34535	1.24886	-0.747988	-0.846917	-2.12251
1417_18_23_mmu-miR-201	1417_18_23	mmu-miR-201	LMT_miRNA_v2_893_rc	mmu-miR-201	|mmu-miR-201	0.108312	0.344266	0.452448	0.627148	1.08918	1.45933	1.43024	2.1303	1.37232	1.26157	-1.17592	0.324561	0.375658	-0.435877	0.108537	0.841019	-0.736408	-0.819412	-0.0363662	-0.974317	-0.440163	-0.649523	0.1415	-0.499934	-0.323428	-0.502395	-0.0905258	-0.326795	-0.833084	-0.0384304	-1.41197	-1.42006	-0.860672	-1.12092	1.11371	1.28027	1.34681	0.789178	1.10453	1.23057	1.19622	-0.798432	-1.0195	-1.20721
14258_174_72_mmu-miR-410	14258_174_72	mmu-miR-410	LMT_miRNA_v2_107_rc	mir-154	|mmu-miR-410	-0.486287	0.310212	-0.270109	0.228663	-0.495116	1.77127	1.51041	1.30628	1.48511	1.48479	-1.15868	0.291547	0.557593	-0.481363	0.0945263	0.1057	-0.808427	-0.864822	-0.120339	-1.04652	-0.327693	-0.67741	0.265466	-0.829344	-0.266315	-0.480387	0.901798	-0.348395	-0.865476	-0.801785	-0.87071	-1.12033	-1.99292	-0.81691	1.17958	1.2382	0.84403	1.3813	1.46047	1.47716	1.40333	0.864405	-1.08529	-0.341542
14268_174_82_mmu-miR-543	14268_174_82	mmu-miR-543	LMT_miRNA_v2_12_rc	mir-329	|mmu-miR-543|rno-miR-543	-0.35493	0.523578	-0.462451	0.181784	-0.464219	1.88102	1.41615	2.20902	0.975887	1.8451	-1.26077	0.129538	0.908424	-0.171306	0.10051	0.182257	-0.796712	-0.857539	-0.227	-0.0902561	-0.170009	-0.541254	0.090299	-0.81487	0.507597	-0.107378	1.2107	-0.0399013	-0.463779	-0.804498	-0.753256	-1.30103	-1.72289	-1.51592	0.956794	0.870657	0.758196	0.933193	1.02431	1.30403	1.44138	-0.811992	-1.00901	-1.23074
14292_175_24_mmu-miR-380-5p	14292_175_24	mmu-miR-380-5p	LMT_miRNA_v2_1424_rc	mir-379	|hsa-miR-380-5p|mmu-miR-380-5p|bta-miR-380-5p	-0.107621	0.0334156	-0.187702	0.432177	0.860093	1.10841	1.46688	1.2117	1.51975	1.43781	-0.532036	0.340461	0.344581	-0.534291	0.0120262	-0.275567	-0.893943	-0.991345	-0.436896	-1.06787	-0.431287	0.0141935	0.0217542	-0.966501	-0.18591	2.03401	-0.700515	-0.522954	-1.12501	-0.994822	-0.726577	-1.47426	-1.21565	-1.64676	1.23294	1.39701	1.01917	1.38775	1.48657	1.21617	1.35795	-0.902394	-1.23805	-0.852808
14336_175_68_mmu-miR-448	14336_175_68	mmu-miR-448	LMT_miRNA_v2_1589_rc	mir-448	|hsa-miR-448|mmu-miR-448|rno-miR-448|cfa-miR-448	-0.292718	0.203283	0.245374	0.487149	0.988644	1.62645	1.448	2.22243	1.45464	1.39177	-0.34523	0.372777	0.408523	-0.460098	0.0237734	-0.000720882	-0.756247	-0.869386	-0.510033	-0.485478	-0.357626	-0.490091	0.0893953	0.400545	-0.309016	-0.398677	-1.42367	-0.487748	-1.00465	-0.974938	-1.08847	-1.25361	-1.58068	-1.44251	1.07181	1.17361	0.734883	1.3604	1.42182	1.39061	1.2835	-0.498206	-1.11109	-0.780431
14366_176_16_mmu-miR-701	14366_176_16	mmu-miR-701	LMT_miRNA_v2_1509_rc	mmu-miR-701	|mmu-miR-701	-0.494874	0.0982544	0.0645133	0.394941	-0.314327	1.25693	1.54459	1.41476	1.60251	1.54234	-0.338225	0.540579	0.524607	-0.3048	0.140154	-0.165437	-0.568956	-0.703454	-0.387431	-0.867654	-0.163657	-0.607742	0.25345	-0.710059	-0.224998	-0.262347	-1.35203	-0.282174	-0.855109	-0.771572	-0.374221	-1.15961	-0.444734	-1.33261	1.45219	1.56492	1.23653	1.48906	1.63241	1.42497	1.51966	-0.638925	-0.976323	-1.45834
1449_18_55_mmu-miR-384	1449_18_55	mmu-miR-384	LMT_miRNA_v2_365_rc	mir-384	|mmu-miR-384	0.164386	0.211272	-0.25229	0.753951	-0.127517	1.40519	1.32245	1.20915	1.39908	1.38271	-0.651772	0.471082	0.400011	-0.291854	0.147681	-0.308507	-0.648032	-0.854572	-0.45861	-0.358848	0.040604	0.655777	0.203567	0.486596	-0.0786537	-0.326935	-0.401556	-0.469772	-0.943372	-0.82924	0.781025	-1.24209	-1.59447	-1.31004	1.24474	1.34374	1.29934	1.03792	1.13964	1.26841	1.21716	-0.740963	-1.00039	-2.05307
14514_177_82_mmu-miR-592	14514_177_82	mmu-miR-592	LMT_miRNA_v2_380_rc	mir-592	|mmu-miR-592	-0.437991	0.332265	-0.351503	0.153359	0.911143	1.71078	1.42675	1.3935	1.19772	1.47282	-0.951014	0.34078	0.548362	-0.351021	0.616601	-0.172706	-0.744612	-0.848613	-0.487592	-0.959662	-0.146052	-0.439386	0.0656689	-0.774869	0.146132	-0.306608	-0.907463	-0.529781	-0.0886187	0.464663	-1.20548	-1.2616	-1.23297	-1.48003	1.75032	1.36896	0.909677	1.10922	1.52584	1.28009	1.36829	-0.690656	-1.01482	-1.938
14559_178_45_mmu-miR-693-5p	14559_178_45	mmu-miR-693-5p	LMT_miRNA_v2_437_rc	mmu-miR-693-5p	|mmu-miR-693-5p	0.917323	0.455715	-0.117313	0.726099	1.55138	1.15178	1.41916	1.35734	1.36166	1.56064	-0.315663	0.396756	0.408097	-0.327171	0.197006	-0.285377	-0.627189	-0.750593	-0.526958	-0.91341	-0.255707	0.127505	0.112983	-0.685167	0.349506	-0.323527	-1.24444	-0.445976	-0.259415	-0.806254	-0.599716	-1.06143	-1.17712	-1.24872	1.02286	1.12824	0.690516	1.30727	1.49847	1.12243	1.1209	-0.668695	-0.956829	-1.93417
14661_179_65_mmu-miR-367	14661_179_65	mmu-miR-367	LMT_miRNA_v2_135_rc	mir-367	|mmu-miR-367|gga-miR-367	0.00308512	0.337247	-0.0731994	0.458239	0.414969	1.62874	1.52678	1.33124	1.56289	1.44281	-0.587403	0.458367	0.530442	-0.283973	0.180511	-0.151342	-0.558949	-0.693713	-0.350071	-0.860296	-0.187232	0.522337	0.228183	-0.61157	-0.0799599	-0.244021	-1.19631	-0.315286	-0.0712291	-0.756545	-0.904961	-1.02883	-1.43474	-1.21133	1.1078	1.18049	0.751984	1.4409	1.49023	1.42791	1.30844	-0.655744	-0.900819	-1.92194
14706_180_28_mmu-miR-540	14706_180_28	mmu-miR-540	LMT_miRNA_v2_264_rc	mir-540	|mmu-miR-540|rno-miR-540	0.0815946	-0.11395	-0.281896	0.438016	-0.635528	1.04145	1.52252	1.43588	1.47463	1.4467	-0.421788	0.28188	0.284809	-0.62684	-0.0843875	1.36008	-0.990895	-1.09515	-0.60135	-1.29692	-0.485855	-0.755553	0.0520216	-1.07664	-0.126968	-0.591703	0.61151	-0.695992	-0.242873	-1.14177	0.0599683	-1.55736	1.10805	-1.782	1.1851	1.31187	0.831711	1.38879	1.48947	1.16449	1.3347	-1.02662	-1.38454	-0.680318
14833_181_73_mmu-miR-344	14833_181_73	mmu-miR-344	LMT_miRNA_v2_1304_rc	mir-344	|mmu-miR-344	-0.790832	-0.0498046	0.733758	-0.021774	1.28143	1.56754	1.29433	1.97569	1.21784	1.84874	-0.343589	0.392811	0.259548	-0.585385	-0.124853	-0.218594	-0.926727	-0.991641	-0.34788	-1.18707	0.486753	0.346257	0.0698695	1.20357	-0.500858	-0.60888	-1.6339	-0.51116	-0.603058	-0.96538	-1.43835	-1.46922	-1.08924	-0.757799	0.868843	0.855459	0.647757	1.13048	1.21998	1.50113	1.13632	-0.96305	-1.20548	-0.575342
14968_183_44_mmu-miR-201	14968_183_44	mmu-miR-201	LMT_miRNA_v2_893_rc	mmu-miR-201	|mmu-miR-201	0.70771	0.253211	-0.13469	0.609054	1.21426	1.07409	1.40462	1.70767	1.57891	1.27621	-1.05609	0.356728	0.375468	-0.379093	0.175212	0.110565	-0.686221	-0.729775	-0.152825	-0.909969	-0.267496	0.241765	0.0771502	-0.267021	0.205869	-0.316536	-1.48272	-0.316226	-0.75502	-0.651237	-1.28285	-1.30091	-1.17566	-1.04619	0.97017	1.81404	1.14972	1.29098	1.31617	1.0804	1.0999	-0.770637	-0.935131	-1.78352
14995_183_71_mmu-miR-592	14995_183_71	mmu-miR-592	LMT_miRNA_v2_380_rc	mir-592	|mmu-miR-592	-0.466708	0.231285	-0.119884	0.280123	0.717107	1.81143	1.99479	1.43152	1.55281	1.47149	-0.64371	0.446433	0.565598	-0.293949	0.16432	0.0369567	-0.62395	-0.70388	-0.352585	-0.898023	-0.154241	-0.605813	0.19447	-0.646959	-0.193257	-0.283205	-1.29331	-0.340978	-0.811619	-0.807283	-1.14103	-0.919211	-0.945732	-1.41131	1.11242	1.09223	1.01054	1.42501	1.49563	1.49001	1.37699	-0.715981	-0.925614	-1.80469
15035_184_29_mmu-miR-380-5p	15035_184_29	mmu-miR-380-5p	LMT_miRNA_v2_1424_rc	mir-379	|hsa-miR-380-5p|mmu-miR-380-5p|bta-miR-380-5p	0.113436	0.142209	-0.175259	0.479193	1.16438	1.0636	1.60982	1.30122	1.48994	1.74418	-0.873487	0.366812	0.390434	-0.513671	0.00967726	0.596739	-0.876489	-0.793176	-0.4269	-1.16854	-0.387471	0.373963	0.0413397	-0.738426	-0.104412	-0.537256	-0.663923	-0.535739	-1.10129	-1.00304	-0.314125	-1.42816	-0.502026	-1.75797	1.23505	1.31146	0.808788	1.46792	1.55142	1.21144	1.54496	-0.921349	-1.24898	-1.1316
15120_185_32_mmu-miR-490	15120_185_32	mmu-miR-490	LMT_miRNA_v2_403_rc	mir-490	|hsa-miR-490|gga-miR-490|mmu-miR-490	0.368722	0.323011	-0.0496239	0.601058	-0.344608	1.1185	1.64514	2.02132	1.57426	1.52594	-0.6882	0.462094	0.478087	-0.353526	0.217839	-0.266281	-0.675406	-0.816366	-0.554753	-0.406309	-0.164087	-0.449703	0.212275	-0.767666	0.0831721	-0.150628	-1.27271	0.263011	-0.958598	-0.855507	-0.749698	-1.18839	-1.61956	-1.40212	1.24524	1.3067	0.82383	1.50026	1.56378	1.24289	1.40251	-0.694686	-1.05239	-1.13233
1525_19_49_mmu-miR-759	1525_19_49	mmu-miR-759	LMT_miRNA_v2_643_rc	mmu-miR-759	|mmu-miR-759	0.438643	0.15964	1.20782	0.898017	0.381922	1.50702	1.44088	1.30359	1.47839	1.49408	-1.11003	0.350678	0.257191	-0.630573	-0.00122592	-0.690501	-1.10981	-1.32736	-0.868416	-0.289468	-0.673653	-0.685712	-0.104075	-0.213444	-0.238062	-0.694456	-1.9196	-0.89725	-1.50383	-1.29818	0.0216493	-0.459204	-0.0249126	-0.301137	1.28878	1.40433	1.42711	0.986376	1.14704	1.31886	1.2291	-1.20054	-1.57064	-0.751127
1529_19_53_mmu-miR-688	1529_19_53	mmu-miR-688	LMT_miRNA_v2_1130_rc	mmu-miR-688	|mmu-miR-688	0.27777	0.174927	-0.318612	0.740127	0.631544	1.28737	1.21728	2.10687	1.27778	1.27482	-0.605947	0.343519	0.328225	-0.342982	0.0924993	-0.373346	-0.697666	-0.887855	-0.514797	-1.03009	-0.372568	0.686635	0.0681121	-0.780868	-0.0876365	-0.391096	-1.26277	-0.529501	-0.989077	-0.021197	-0.497244	-0.0127646	-1.44258	-1.28976	1.1728	2.05837	1.20522	0.925738	1.0471	1.15326	1.09733	-0.780817	-1.04177	-1.98911
1534_19_58_mmu-miR-547	1534_19_58	mmu-miR-547	LMT_miRNA_v2_592_rc	mmu-miR-547	|mmu-miR-547	-0.137054	0.0583876	0.823545	0.631832	0.751438	1.47217	1.34953	1.22361	1.46797	1.43165	-0.586895	0.369228	0.287298	-0.519484	-0.0161966	-0.0305882	-0.965687	-1.09335	-0.294377	-1.29596	-0.551593	0.845579	-0.00195607	-0.060725	-0.311599	-0.67302	-1.60335	-0.529731	-1.08359	-0.899011	-1.72937	-0.0120401	-1.35492	-1.33808	1.28911	1.40447	1.32797	1.06934	1.17302	1.31573	1.27029	-1.12474	-1.25131	0.0552056
1541_19_65_mmu-miR-489	1541_19_65	mmu-miR-489	LMT_miRNA_v2_123_rc	mir-489	|mmu-miR-489	-0.464476	0.128749	-0.236499	0.517048	0.696495	1.59148	1.40487	1.31189	1.61161	1.7468	-0.712316	0.477231	0.412886	-0.341964	0.132795	-0.306024	-0.722863	-0.88667	-0.473378	-1.05038	-0.368149	-0.429797	0.214838	-0.808815	-0.281101	-0.376328	-1.37647	-0.46331	-0.991838	-0.870264	-1.29587	-1.24555	-1.28345	-1.41202	1.37386	1.49823	1.69443	1.21743	1.30279	1.42944	1.41892	-0.805237	-1.06327	-0.3142
15443_189_27_mmu-miR-681	15443_189_27	mmu-miR-681	LMT_miRNA_v2_439_rc	mmu-miR-681	|mmu-miR-681	-0.0838119	-0.0375721	-0.00996924	0.398669	0.327822	0.92869	1.70452	2.12992	2.19054	1.3806	-0.61498	0.645675	0.438739	-0.209719	0.108051	0.379657	-0.491284	-0.711554	-0.426366	-0.846303	-0.176196	-0.457	0.15807	-0.679303	-0.106062	-0.276585	-1.19444	-0.0327814	-0.846392	-0.74655	-0.969124	-1.06589	-1.47195	-1.02183	1.17124	1.29393	0.728955	1.36107	1.42257	1.11355	1.31523	-0.606144	-0.9344	-1.97734
15444_189_28_mmu-miR-216a	15444_189_28	mmu-miR-216a	LMT_miRNA_v2_846_rc	mir-216	|hsa-miR-216|mmu-miR-216a|rno-miR-216|gga-miR-216|ssc-miR-216|lca-miR-216|ptr-miR-216|ggo-miR-216|ppy-miR-216|ppa-miR-216|xtr-miR-216|mdo-miR-216	-0.220038	-0.0191521	0.893275	0.273727	0.987793	0.839076	1.44936	1.528	1.32622	1.33301	0.305626	0.226476	0.288999	-0.539549	0.00441638	-0.43893	-0.834877	-0.987998	-0.720222	-1.13905	-0.300571	0.284716	0.179046	0.948335	0.272229	0.111153	-1.57713	-0.620723	-1.13749	-1.0254	-1.27076	-1.37572	-1.29915	-1.70372	1.08744	1.24718	1.60365	1.31392	1.37793	1.03385	1.25148	-0.869414	-1.23421	-0.771087
15644_191_64_mmu-miR-302c*	15644_191_64	mmu-miR-302c*	LMT_miRNA_v2_1623_rc	mir-302	|mmu-miR-302c*	-0.446015	0.22106	-0.357268	0.0744079	1.30707	1.66521	1.3491	1.63539	1.28537	1.16765	-0.408152	0.268622	0.2825	-0.555826	-0.0466233	-0.435399	-0.832945	-0.96856	-0.652685	-1.17645	0.687423	-0.341913	0.0397101	1.15437	0.278933	-0.100263	-1.48217	-0.605095	-0.518311	-1.02682	-0.746766	-1.32172	-0.79322	-1.5601	0.713591	2.11968	0.234931	1.1973	1.23076	1.79048	0.986722	-0.922995	-1.18636	-0.716024
15702_192_40_mmu-miR-682	15702_192_40	mmu-miR-682	LMT_miRNA_v2_576_rc	mmu-miR-682	|mmu-miR-682	0.228944	-0.186384	-0.293473	0.324433	0.102893	0.874559	1.825	2.02034	1.96682	1.2422	-0.0709698	0.681139	0.251809	0.79368	0.69909	-0.389537	-0.365551	-0.975138	-0.773487	-0.320335	-0.0326622	-0.308641	-0.0784572	-0.954625	-0.129514	-0.576853	-1.53757	-0.239657	-0.780804	-1.03621	0.0414575	-1.24851	-0.0658479	-1.03567	0.860269	1.65844	0.506476	1.28939	1.28623	1.40704	1.06168	-0.895232	-1.252	-1.45157
1593_20_35_mmu-miR-464	1593_20_35	mmu-miR-464	LMT_miRNA_v2_866_rc	mmu-miR-464	|mmu-miR-464	0.820242	0.361879	-0.131199	1.03474	-0.166234	1.60723	1.43862	1.35367	1.41579	1.41279	-0.523508	0.576784	0.533337	-0.16563	0.270054	-0.20554	-0.522536	-0.714955	-0.309995	-0.838558	-0.212652	-0.0573953	0.325663	-0.596659	0.0592038	-0.207741	-1.04009	-0.35676	-0.828992	-0.696862	-1.1008	-1.07854	-1.35906	-1.23035	1.22692	1.33338	1.43829	0.948803	1.16538	1.30182	1.22681	-0.54778	-0.883446	-1.95497
1773_22_51_mmu-miR-216a	1773_22_51	mmu-miR-216a	LMT_miRNA_v2_846_rc	mir-216	|hsa-miR-216|mmu-miR-216a|rno-miR-216|gga-miR-216|ssc-miR-216|lca-miR-216|ptr-miR-216|ggo-miR-216|ppy-miR-216|ppa-miR-216|xtr-miR-216|mdo-miR-216	0.359602	0.219661	1.52683	0.75927	1.10227	1.26922	1.18684	1.07973	1.25858	1.26296	0.216358	0.311972	0.225613	-0.518867	0.069039	-0.355247	-0.92562	-1.11213	-0.721776	-1.29316	-0.503953	0.944562	-0.0190698	0.980494	-0.108765	-0.580212	-1.1557	-0.734005	-1.25064	-1.09019	-1.37228	-1.47513	-1.08796	-1.58177	1.11839	1.20168	1.2369	0.890041	0.991895	1.09811	1.50571	-1.02415	-1.30238	-0.499871
1836_23_32_mmu-miR-384	1836_23_32	mmu-miR-384	LMT_miRNA_v2_365_rc	mir-384	|mmu-miR-384	0.761746	0.313464	-0.190988	0.988551	-0.251816	1.43864	1.38215	1.30464	1.37751	1.35246	-0.608545	0.520424	0.467267	-0.244763	0.19318	-0.275044	-0.608276	-0.795139	-0.376756	-0.917825	-0.29453	0.241733	0.704354	0.326888	-0.0490406	-0.289624	-1.22216	-0.421464	-0.917726	-0.783429	-1.19339	0.398168	-1.53426	-1.24137	1.17128	1.28367	1.39915	0.897977	1.12437	1.25569	1.19997	-0.62474	-0.974198	-1.90852
1883_23_79_mmu-miR-377	1883_23_79	mmu-miR-377	LMT_miRNA_v2_312_rc	mir-154	|hsa-miR-377|mmu-miR-377	-0.355165	0.611537	-0.449059	0.0883158	-0.674329	1.73535	1.31571	1.77313	1.41444	1.32695	-1.09602	0.113319	0.250585	-0.706114	0.146486	-0.41691	-0.943504	-1.10504	-0.433994	-1.29413	-0.382133	0.353668	0.253082	-1.04922	-0.0729421	-0.170529	0.910271	-0.635547	-1.18446	-1.12438	-0.367951	-0.374101	-0.35954	-0.446429	1.21312	1.29335	1.77482	1.19202	1.24031	1.37685	1.40151	-0.921876	-1.33137	-0.444621
1896_24_10_mmu-miR-376a*	1896_24_10	mmu-miR-376a*	LMT_miRNA_v2_697_rc	mir-368	|hsa-miR-376a*|mmu-miR-376a*|rno-miR-376a*	-0.600362	1.61996	0.550202	0.247892	0.668365	1.37715	1.49558	1.30613	1.48044	1.18479	-0.848507	0.353979	0.341404	-0.708376	0.0687326	0.624681	-0.846709	-0.78512	-0.354915	-1.12115	-0.429755	0.299205	0.0722498	-0.88216	-0.157732	-0.558555	0.61789	-0.506385	-1.13706	-1.0109	-1.31392	-1.37125	-1.77404	-1.01882	1.25529	1.36442	1.23647	0.792114	1.1914	1.23507	1.53204	-0.841472	-1.24373	-0.950839
1939_24_53_mmu-miR-217	1939_24_53	mmu-miR-217	LMT_miRNA_v2_894_rc	mir-217	|mmu-miR-217|rno-miR-217	0.533742	0.389265	-0.213334	0.935457	0.624203	1.42911	1.55124	1.24231	1.61349	1.42132	-0.608603	0.545005	0.461149	-0.228746	0.228731	-0.271171	-0.605683	-0.810422	-0.415064	-0.945559	-0.257722	-0.201465	0.185326	-0.678444	0.0929628	-0.325073	-1.22784	0.38459	-0.902272	-0.784141	-0.982076	-1.07326	-1.41218	-1.2172	1.30636	1.37597	1.35417	1.11136	1.18701	1.29821	1.25753	-0.694661	-0.951646	-1.51381
1996_25_28_mmu-miR-449b	1996_25_28	mmu-miR-449b	LMT_miRNA_v2_245_rc	mmu-miR-449b	|mmu-miR-449b	0.139791	-0.0613637	0.477221	0.555085	-0.0402676	1.27982	1.98504	1.48059	1.21828	1.13416	0.558861	0.175091	-0.098974	0.106213	-0.448418	-0.135831	-1.24784	-1.81248	-0.783498	-2.03567	-1.07099	-0.603917	-0.414853	-0.591845	-0.957502	-0.181824	-1.04872	-0.83437	0.79633	-0.846968	0.383326	-0.831865	0.465765	-0.521783	0.891162	1.0679	1.23873	0.505986	2.12043	1.02172	0.983912	-1.74271	-1.88957	0.174765
2086_26_36_mmu-miR-299	2086_26_36	mmu-miR-299	LMT_miRNA_v2_1425_rc	mir-299	|mmu-miR-299|hsa-miR-299-5p|rno-miR-299	0.585476	0.398547	-0.790646	0.707012	-0.841497	1.08042	1.00065	2.30867	1.0251	1.00831	-1.12063	-0.100805	-0.056866	-1.07059	-0.128678	-0.453704	-0.632825	-0.470449	-0.675342	0.663663	-0.791989	0.325979	-0.120863	-1.44867	-0.354543	-0.78314	3.07299	-0.230356	-0.821161	-0.130576	-1.19327	-0.207375	-0.641548	-0.313543	0.847574	0.932882	1.25413	0.520783	0.851411	0.872937	0.810147	-0.0922065	0.308012	-0.484326
2175_27_43_mmu-miR-137	2175_27_43	mmu-miR-137	LMT_miRNA_v2_1519_rc	mir-137	|mmu-miR-137	1.14351	0.674666	-0.169112	1.07403	-0.129643	1.31851	1.25963	1.19665	1.29787	1.31645	-0.713042	0.491772	0.472679	-0.18572	0.351869	0.0756967	-0.562418	-0.665749	-0.0787801	-0.828389	-0.101776	-0.0492397	0.366138	-0.579298	0.296129	-0.316153	-1.16702	-0.274098	-0.697315	-0.617516	-1.15062	-1.14717	-1.35965	-1.23602	1.18134	1.23406	1.30615	0.98202	1.07855	1.18414	1.57835	-0.611775	-0.802493	-2.12602
2197_27_65_mmu-miR-137	2197_27_65	mmu-miR-137	LMT_miRNA_v2_1519_rc	mir-137	|mmu-miR-137	-0.12374	0.445128	-0.0701462	0.626675	-0.19012	1.49181	1.31075	1.2405	1.46514	1.39778	-0.748535	0.504619	0.524266	-0.150544	0.397767	0.201497	-0.485754	-0.5808	-0.0373639	-0.754305	-0.153866	-0.250931	0.421841	-0.534684	-0.0676007	-0.257477	-0.827871	-0.140154	-0.570612	-0.473254	-1.09919	-1.15649	-1.52975	-1.20743	1.3404	1.41964	1.31639	1.23137	1.27399	1.33127	1.35918	-0.606608	-0.721289	-2.10451
2269_28_55_mmu-miR-592	2269_28_55	mmu-miR-592	LMT_miRNA_v2_380_rc	mir-592	|mmu-miR-592	0.500027	0.420721	-0.271128	0.918503	1.51514	1.4359	1.33065	1.22983	1.43974	1.4245	-0.7478	0.523451	0.429997	-0.288402	0.193365	-0.251226	-0.69955	-0.876524	-0.484082	-1.03865	-0.316267	-0.518073	0.178512	-0.753626	0.0670149	-0.381916	-1.40639	-0.42873	-0.98849	-0.454504	-1.33362	-0.349845	-0.881907	-1.49045	1.33419	1.38935	1.34874	1.1561	1.22877	1.30537	1.27989	-0.787195	-1.02297	-1.76308
2293_28_79_mmu-miR-135a	2293_28_79	mmu-miR-135a	LMT_miRNA_v2_1001_rc	mir-135	|mmu-miR-135a|hsa-miR-135a|hsa-miR-135a|mmu-miR-135a|rno-miR-135a|gga-miR-135a|gga-miR-135a|gga-miR-135a|ssc-miR-135|ssc-miR-135|lla-miR-135|age-miR-135|ppa-miR-135|mml-miR-135|ptr-miR-135|ggo-miR-135|ppy-miR-135|lla-miR-135|age-miR-135|ppa-miR-135|dre-miR-135a|xtr-miR-135|xtr-miR-135|mdo-miR-135a	-0.603097	-0.116194	1.18467	-0.0213885	0.851755	1.604	1.23032	1.76261	1.31185	1.24088	-0.928177	0.245847	0.211583	-0.537938	-0.121969	-0.51214	-0.855195	-1.01844	-0.636638	-1.1909	0.358963	-0.73312	0.172427	1.06194	-0.300556	0.188358	-1.5266	-0.611926	-1.13729	-1.08847	-1.48808	-0.813171	-1.69352	-0.690423	1.14662	1.22248	1.239	1.10132	1.17958	1.29238	1.31695	-0.848595	-1.2299	-1.11971
2477_31_17_mmu-miR-215	2477_31_17	mmu-miR-215	LMT_miRNA_v2_346_rc	mir-192	|mmu-miR-215|rno-miR-215	0.107096	0.324833	-0.237287	0.555538	1.61507	1.28839	1.25535	1.16456	1.33112	1.14022	-1.06001	0.216736	0.361858	-0.561738	0.21973	0.0223999	-0.7944	-0.858393	-0.213798	-1.0134	-0.279707	0.350011	0.362616	0.303197	-0.281723	-0.532222	-1.52053	-0.366212	-0.954364	-0.813393	0.0278857	-0.583371	0.959523	-0.535124	1.14891	1.19822	1.44463	0.793471	1.05712	1.14809	1.20591	-0.789953	-1.09158	-2.61171
2542_31_82_mmu-miR-412	2542_31_82	mmu-miR-412	LMT_miRNA_v2_170_rc	mir-412	|mmu-miR-412|hsa-miR-412|rno-miR-412	-0.434433	-0.196325	0.911249	0.261922	1.15958	2.25722	0.923129	2.54207	1.15584	1.43094	0.361175	0.0789721	0.0688619	-0.541089	-0.191544	-0.539788	-0.800089	-0.910959	-0.63122	-1.07579	-0.525068	0.618833	-0.155811	0.631503	-0.229346	-0.48719	-1.3483	-0.614175	-1.0023	-0.531045	-0.639396	-1.26624	-0.41431	-1.46604	0.819726	0.883317	1.35594	0.793751	0.856067	0.948985	1.54344	-0.758769	-1.11378	-1.81957
2657_33_33_mmu-miR-217	2657_33_33	mmu-miR-217	LMT_miRNA_v2_894_rc	mir-217	|mmu-miR-217|rno-miR-217	1.0271	0.367673	-0.260962	1.03616	-0.261752	1.2484	1.17586	1.1367	1.22671	1.21165	-0.664581	2.42811	0.384102	-0.279809	0.149934	-0.348018	-0.672672	-0.84242	-0.46136	-0.952727	-0.324269	-0.0126738	0.0815692	-0.705481	0.0645816	-0.369231	-1.24627	-0.478101	-0.962137	-0.840496	-1.00959	1.18605	-1.37849	-1.23191	1.06119	1.1257	1.25196	0.938186	0.997121	1.09849	1.08423	-0.678595	-1.0041	-1.0441
268_4_22_mmu-miR-323	268_4_22	mmu-miR-323	LMT_miRNA_v2_638_rc	mir-154	|rno-miR-323|mmu-miR-323|hsa-miR-323|ssc-miR-323	-0.403492	0.5673	-0.277115	0.182746	0.146202	1.08809	1.12722	1.58385	0.913249	0.825944	-0.76264	0.247488	0.150903	-0.448107	0.108792	0.310166	-0.639024	-0.730873	-0.0786637	-0.876423	-0.342952	-0.428775	0.10739	-0.690283	-0.194793	-0.449976	-0.275765	-0.441184	-0.780548	-0.413675	-0.32299	-0.989587	-1.16505	-0.69327	0.734309	0.822264	0.850568	4.72713	0.753127	0.807976	0.717588	-0.665481	-0.500192	-0.880402
2783_34_77_mmu-miR-804	2783_34_77	mmu-miR-804	LMT_miRNA_v2_1468_rc	mmu-miR-804	|mmu-miR-804	-1.50352	-0.740263	0.256756	-0.489287	-1.25147	1.46473	1.00496	1.04636	1.1453	3.05353	-0.368723	-0.172968	-0.21592	-1.14626	-0.651619	-1.07549	-0.54489	-0.868178	-0.935621	-1.61507	-0.813388	0.516576	-0.527882	0.474397	-1.06227	-1.06629	-0.286775	-0.368417	0.0158634	-0.022377	0.884078	-0.487491	-0.456578	-1.1949	0.963435	1.08395	0.990627	0.910233	1.07614	1.6978	1.48001	-0.236378	-1.24948	0.257514
2883_36_13_mmu-miR-693-5p	2883_36_13	mmu-miR-693-5p	LMT_miRNA_v2_437_rc	mmu-miR-693-5p	|mmu-miR-693-5p	-0.0757693	0.524117	-0.0461234	0.533734	1.43675	1.51754	1.30853	1.85516	1.41676	1.19575	-0.565306	0.376912	0.451556	-0.291657	0.128385	-0.165286	-0.559348	0.15262	-0.279418	-0.791443	-0.287688	-0.486831	0.223453	-0.610945	-0.25122	-0.288424	-1.11258	-0.288131	-0.827926	-0.705386	-0.913036	-1.00394	-1.37942	-1.16873	1.13348	1.29717	1.40267	0.946848	1.15045	1.27365	1.31905	-0.566211	-0.817826	-1.90427
2889_36_19_mmu-miR-804	2889_36_19	mmu-miR-804	LMT_miRNA_v2_1468_rc	mmu-miR-804	|mmu-miR-804	-0.436137	-0.439113	1.20066	0.174882	0.554857	1.87382	0.95279	2.20471	1.09911	1.21019	-0.58576	-0.196683	-0.262359	-1.32161	-0.146671	-1.239	-1.30137	-0.608612	-0.962288	-2.14943	-0.0368	0.0292946	-0.529719	-0.100951	-1.23955	-1.38897	0.214241	0.581563	-1.10884	-0.775949	0.736224	0.440813	-0.513094	-0.714371	0.69548	1.6476	1.11317	1.48419	0.722704	0.853935	0.930266	-1.47798	-1.31236	-0.258584
2891_36_21_mmu-miR-190	2891_36_21	mmu-miR-190	LMT_miRNA_v2_1299_rc	mir-190	|mmu-miR-190|hsa-miR-190|rno-miR-190|gga-miR-190|dre-miR-190|mml-miR-190|ptr-miR-190|ggo-miR-190|ppa-miR-190|fru-miR-190|tni-miR-190	0.35599	0.133882	-0.461952	0.817992	0.735312	1.51242	1.43754	1.44967	1.55343	1.38502	-1.10644	0.382728	0.315089	0.113673	-0.0704547	-0.608602	-0.547767	0.0393524	-0.753904	-1.44763	-0.606003	-0.221335	-0.0484778	-0.609915	-0.58187	-0.705328	-1.88232	-0.780093	-1.48908	-1.20453	0.414408	-0.065912	-0.477795	-0.0435093	1.19621	1.37084	1.4859	1.0425	1.21092	1.33687	1.39235	-1.10836	-1.53314	-0.789665
2925_36_55_mmu-miR-759	2925_36_55	mmu-miR-759	LMT_miRNA_v2_643_rc	mmu-miR-759	|mmu-miR-759	0.621005	0.476377	1.47509	0.941746	-0.323244	1.67801	1.28656	1.1782	1.41992	1.40185	-1.04499	0.381581	0.248294	-0.531661	0.0113314	-0.678878	-1.10827	-1.33892	-0.862248	-0.776549	-0.622462	-0.839176	-0.104687	0.313706	-0.00381633	-0.713453	-1.84771	-0.83871	-0.767441	-1.32245	0.0982973	-0.16977	-0.250979	-0.482546	1.33868	1.35178	1.31085	1.16568	1.17005	1.25361	1.24823	-1.21553	-1.49835	-0.659087
298_4_52_mmu-miR-208	298_4_52	mmu-miR-208	LMT_miRNA_v2_295_rc	mir-208	|hsa-miR-208|mmu-miR-208|rno-miR-208	-0.0345367	0.536703	-0.157813	0.677736	-0.20911	1.44089	1.4759	1.33377	1.41276	1.36702	-0.533562	0.453903	0.462629	0.320102	0.232643	-0.169903	-0.536184	-0.727573	-0.381329	-0.864183	-0.209603	-0.325766	0.260639	-0.650921	-0.03975	-0.275086	0.753371	-0.378315	-0.765574	-0.640426	-1.19217	-0.879287	-1.55147	-1.26742	1.78493	1.31162	1.29477	0.926605	1.13638	1.27044	1.1775	-0.619656	-0.881047	-2.04645
3014_37_62_mmu-miR-708	3014_37_62	mmu-miR-708	LMT_miRNA_v2_406_rc	mmu-miR-708	|mmu-miR-708	-0.183402	0.94811	-0.669169	0.450386	1.20476	1.19873	1.48149	1.0803	1.20696	1.42701	-0.180595	0.174577	0.570145	-0.720672	-0.106296	0.333133	0.064093	-0.248881	-0.859866	0.156915	-0.744106	0.495069	-0.169086	1.3272	-0.199719	-0.807629	-1.91929	-0.785816	-1.34184	-1.20848	-0.769502	-1.68898	-1.45619	-0.644085	1.11757	1.1525	1.04361	0.991896	1.00302	1.24085	1.07647	0.249538	-1.49146	-0.516518
3058_38_24_mmu-miR-449b	3058_38_24	mmu-miR-449b	LMT_miRNA_v2_245_rc	mmu-miR-449b	|mmu-miR-449b	0.473219	-0.0963223	0.758165	0.741537	0.993186	1.32667	1.16112	1.11465	1.2889	1.16549	-0.0455615	0.145227	1.01841	-0.440171	-0.333667	-0.40009	-1.47102	-1.55495	-0.61493	-1.75178	-0.828367	0.0069876	-0.261286	-1.20723	-0.605974	-0.0933665	-2.05101	-0.90467	-1.6214	-1.4276	0.458789	-0.773098	0.510584	-0.757099	0.955278	1.67413	1.25999	0.752904	0.948423	1.07636	1.12774	0.0880467	-1.78286	0.148793
3189_39_73_mmu-miR-551b	3189_39_73	mmu-miR-551b	LMT_miRNA_v2_523_rc	mir-551	|mmu-miR-551b	-1.49984	-0.0215317	-1.05586	-0.35607	0.844696	1.21936	0.931937	2.24464	1.12645	1.00052	0.528099	1.41005	-0.0141953	0.156882	-0.383638	-0.224208	-0.828167	-1.62845	-0.752948	-1.98242	-1.00558	0.381836	0.251461	0.370628	0.0204048	0.139789	-0.0851398	-1.03332	-0.713454	-1.52351	0.23817	-0.0469662	-0.270881	-0.150347	0.969554	1.32346	0.904503	0.954144	0.984111	1.02403	1.07266	-1.87666	-1.88252	-0.159569
3197_39_81_mmu-miR-676*	3197_39_81	mmu-miR-676*	LMT_miRNA_v2_165_rc	mmu-miR-676*	|mmu-miR-676*	-0.460909	-0.119458	-0.262726	0.0959914	1.93536	1.61272	1.32002	1.40077	1.654	1.31028	-0.734445	0.362961	0.340373	-0.376868	0.0100572	-0.339092	-0.648869	-0.775491	-0.433986	-0.976286	-0.359774	0.752914	0.0754209	-0.814963	-0.192463	-0.305054	-1.26503	-0.418334	-0.911882	-0.872386	-0.879002	-1.18852	-0.481148	-1.39911	1.23456	1.30075	1.29624	1.21325	1.27441	1.35763	1.38894	-0.652018	-1.00066	-1.88788
336_5_8_mmu-miR-701	336_5_8	mmu-miR-701	LMT_miRNA_v2_1509_rc	mmu-miR-701	|mmu-miR-701	-0.541854	2.84048	-0.126136	0.0948908	-0.328352	1.41675	1.62848	1.34595	1.26414	1.02477	-0.656274	0.349083	0.336254	-0.396311	0.439665	-0.224673	-0.607144	0.958765	-0.411368	-0.92318	-0.28597	-0.410552	0.0864995	-0.689522	0.797556	-0.145472	-1.14308	-0.469345	-0.897224	-0.828492	-1.00616	-1.08422	-0.550316	-1.2131	1.30122	1.17462	1.00135	0.522993	1.08062	1.03495	1.10521	-0.614785	-0.953686	-1.2975
3363_42_1_mmu-miR-490	3363_42_1	mmu-miR-490	LMT_miRNA_v2_403_rc	mir-490	|hsa-miR-490|gga-miR-490|mmu-miR-490	-0.304066	1.71117	-0.205511	0.103612	-0.452665	0.975086	1.30227	2.17742	1.80258	1.03357	-1.00131	0.333452	0.295596	-0.570065	0.145364	0.527856	-0.798346	-0.62712	0.608602	-1.05199	-0.331934	0.0536779	0.192864	-0.86647	0.474269	-0.474372	-1.39183	-0.407039	-0.0334856	-0.902255	-0.761837	-1.00927	-1.71152	-1.60141	1.26099	1.26194	0.969941	1.04593	1.069	1.08087	1.27653	-0.793886	0.0800838	-1.17604
3741_46_51_mmu-miR-344	3741_46_51	mmu-miR-344	LMT_miRNA_v2_1304_rc	mir-344	|mmu-miR-344	1.0632	0.682957	0.793932	0.936147	1.27325	1.18044	1.58007	1.29317	1.05838	1.77478	-0.902987	0.295463	0.209801	-0.531973	0.0385478	-0.308594	-1.01211	-1.11557	-0.538012	-0.867333	0.145382	-0.635089	-0.171186	1.10901	0.27468	-0.762303	-1.24112	-0.661513	-1.15299	-0.697002	-1.48293	-1.56463	-0.731072	-0.718026	1.0565	1.13508	1.00104	0.917892	0.867787	1.37686	0.92203	-1.08552	-1.24608	-0.773953
380_5_52_mmu-miR-707	380_5_52	mmu-miR-707	LMT_miRNA_v2_444_rc	mmu-miR-707	|mmu-miR-707	-0.438861	-0.0552762	1.00444	0.324769	0.888692	1.15535	1.18741	1.94409	1.12225	1.33875	0.30124	-0.0291658	0.0347967	0.431995	-0.19559	0.80638	-1.05838	-0.17437	-0.647221	-1.42808	-0.718671	0.474134	-0.0967393	-0.355739	-0.446072	-0.452341	-1.19358	-0.500481	0.222191	-1.27114	-1.46982	-1.57403	-1.9274	-1.69486	0.908567	1.05006	1.10399	0.584476	1.78655	0.966871	0.851978	-1.12964	-1.34466	-1.2441
3832_47_60_mmu-miR-410	3832_47_60	mmu-miR-410	LMT_miRNA_v2_107_rc	mir-154	|mmu-miR-410	0.606942	0.908036	-0.352329	0.936902	-0.353422	1.3793	1.27601	1.2022	1.42466	1.37708	-1.14841	0.503371	0.376061	-0.371675	0.286343	0.0108885	-0.847841	-0.953402	-0.197675	-1.14956	-0.262299	0.323594	0.153574	-0.827402	0.203016	-0.593184	0.706623	-0.404336	-0.928251	-0.815143	-1.53197	-0.909208	-1.05139	-1.28736	1.38511	1.35579	1.27372	1.29153	1.24099	1.27122	1.29917	-0.972412	-1.09003	-0.633241
3844_47_72_mmu-miR-682	3844_47_72	mmu-miR-682	LMT_miRNA_v2_576_rc	mmu-miR-682	|mmu-miR-682	-0.769562	0.00660181	-0.283044	0.235396	0.4133	1.53453	1.30496	1.53777	1.74726	1.37069	-0.114842	0.471834	0.249311	0.518701	0.227111	-0.407616	-0.952674	-1.14345	-0.675345	-1.34609	-0.602545	0.610728	-0.0220763	-1.06552	-0.4948	-0.563056	-1.65889	-0.644475	-1.24227	-1.12442	-0.0790738	-0.369989	-0.250638	-0.623419	1.37557	1.43229	1.26898	1.36166	1.33787	1.37989	1.43179	-1.09635	-1.33499	-1.02389
3857_48_3_mmu-miR-363	3857_48_3	mmu-miR-363	LMT_miRNA_v2_372_rc	mir-363	|mmu-miR-363	-0.337957	1.16327	-0.307973	0.137394	0.948866	0.984919	1.30962	1.65024	1.47545	1.08622	-1.48808	0.220123	0.266781	-0.857571	0.259625	0.0371012	-1.01054	-1.05224	-0.217165	-1.20186	-0.0405899	0.566031	0.369658	-0.991557	0.139637	-0.752605	-1.87175	-0.444405	-0.310726	-0.88693	-0.134014	-0.739504	-0.742781	-0.671048	1.19714	1.33659	1.05999	1.19597	1.18049	1.21768	1.37777	1.08612	-1.36062	-1.58093
4026_50_8_mmu-miR-465	4026_50_8	mmu-miR-465	LMT_miRNA_v2_1022_rc	mmu-miR-465	|mmu-miR-465	-0.144524	0.594891	0.0441317	0.508199	0.794416	1.32736	1.36891	1.33261	1.55064	1.26731	-0.978844	0.567049	0.517087	-0.263796	0.180543	0.333621	-0.561745	-0.585751	0.101203	-0.711647	-0.21021	-0.432908	0.29047	-0.58028	-0.165423	-0.346586	-1.29103	-0.0797145	-0.631093	-0.46923	-1.20356	-1.24677	-1.4333	-1.35694	1.20714	1.36992	1.29318	1.18535	1.25144	1.31603	1.44531	-0.608126	-0.84031	-2.4015
4122_51_22_mmu-miR-681	4122_51_22	mmu-miR-681	LMT_miRNA_v2_439_rc	mmu-miR-681	|mmu-miR-681	0.915995	0.423345	-0.128681	1.07424	-0.223979	1.39503	1.32341	1.70769	1.471	1.35048	-0.663516	0.589155	0.523545	-0.24422	0.192227	-0.263151	-0.679675	-0.817206	-0.415923	-0.92695	-0.284495	0.395474	0.183822	-0.684754	-0.0121454	-0.359946	-1.28986	-0.409304	-0.969648	-0.858871	-0.369745	-1.11713	-1.01963	-1.29636	1.18018	1.28119	1.41385	1.14824	1.20377	1.27804	1.35714	-0.657524	-1.02997	-1.37377
4253_52_71_mmu-miR-718	4253_52_71	mmu-miR-718	LMT_miRNA_v2_583_rc	mmu-miR-718	|mmu-miR-718	-0.433736	0.235418	-0.282669	0.273969	1.11453	1.17617	1.33991	2.24525	1.15233	1.06985	-0.239127	0.30536	0.244938	-0.37635	0.00073076	-0.338324	-0.635154	-0.791874	-0.44801	-0.942797	-0.381931	0.198435	0.0405678	-0.72595	-0.238937	-0.0841801	-1.17298	-0.42379	-0.864223	-0.822011	-0.260409	-0.234871	-0.300892	-0.739356	2.15759	1.11426	1.00422	1.06168	1.87469	1.06961	1.11325	-0.763235	-0.92354	-1.89808
4264_52_82_mmu-miR-464	4264_52_82	mmu-miR-464	LMT_miRNA_v2_866_rc	mmu-miR-464	|mmu-miR-464	-0.371165	-0.132966	-0.167639	0.151362	-0.297687	1.59678	1.93837	1.47477	1.42609	1.41391	-0.608622	0.441084	0.42696	-0.269346	0.104673	-0.224456	-0.515683	-0.642331	-0.304887	-0.735868	-0.237342	-0.438032	0.166376	-0.371813	-0.0965667	-0.168135	-1.09522	-0.301844	-0.760375	-0.732415	-0.0732899	-1.08327	-0.744249	-1.31802	1.30215	1.62731	1.34576	1.29803	1.34801	1.39563	1.49269	-0.518034	-0.862076	-1.70668
427_6_17_mmu-miR-153	427_6_17	mmu-miR-153	LMT_miRNA_v2_1588_rc	mir-153	|mmu-miR-153|dre-miR-153a|fru-miR-153a|tni-miR-153a	-0.477953	1.19222	-0.117464	0.327684	-0.0754675	1.55034	1.61885	1.41438	1.38291	1.19405	-0.903977	0.307357	0.410832	-0.375947	0.36149	0.0780539	-0.599998	-0.415443	-0.149191	-0.883595	-0.288755	-0.490007	0.293162	-0.676787	-0.0186338	-0.375058	-1.26247	-0.294947	-0.764364	-0.664356	-1.25417	-1.28113	-1.61735	-1.33869	1.17244	1.25491	1.23174	1.37322	1.13086	1.2016	1.70098	-0.62338	0.300539	-0.0104068
4370_54_24_mmu-miR-694	4370_54_24	mmu-miR-694	LMT_miRNA_v2_565_rc	mmu-miR-694	|mmu-miR-694	1.13375	0.455142	-0.26063	1.12859	0.433549	1.30831	1.23281	1.24634	1.37036	1.28046	-0.684796	0.513055	0.444311	-0.335366	0.134206	-0.4013	-0.816328	-0.960936	-0.566458	-1.07213	-0.378406	0.715192	0.0623632	0.746064	0.0637326	-0.491628	-1.43945	-0.553291	-1.114	-1.00789	-1.17307	-0.830677	-0.827153	-0.872093	1.12716	1.27072	1.33317	1.08987	1.6086	1.17542	1.25266	-0.78706	-1.16457	-1.58585
4484_55_56_mmu-miR-496	4484_55_56	mmu-miR-496	LMT_miRNA_v2_1292_rc	mir-154	|mmu-miR-496	1.0967	0.991534	-0.462772	1.04767	0.608423	1.19059	1.09486	1.04986	1.22026	1.19722	-1.25465	0.411186	0.257585	-0.432114	0.161982	-0.12813	-0.965083	-1.06191	-0.380646	0.141524	-0.446504	-0.618346	-0.0607143	-0.921951	0.444045	-0.731553	2.14826	-0.54478	-1.06335	-0.656671	-1.35765	-0.610499	-1.10234	-0.436908	1.25048	1.14354	1.10833	1.13954	1.04553	1.05228	1.09559	-1.08493	-1.19876	-1.16901
4489_55_61_mmu-miR-758	4489_55_61	mmu-miR-758	LMT_miRNA_v2_1647_rc	mir-379	|mmu-miR-758	0.540186	0.718882	-0.274934	0.730654	-0.285645	1.67671	0.975541	1.83558	1.42799	1.02155	-0.648023	0.394847	0.286457	-0.278063	0.170205	-0.341252	-0.638421	-0.786114	-0.477216	-0.912798	-0.288413	0.853609	0.152046	-0.637987	0.243636	-0.386848	-1.13805	-0.442613	-0.858236	-0.804921	-0.944798	-1.02159	-1.29885	-1.16406	1.07862	1.03174	0.958655	1.02778	0.964403	0.959655	1.00119	-0.731413	-0.891885	-1.81664
4611_57_19_mmu-miR-216b	4611_57_19	mmu-miR-216b	LMT_miRNA_v2_691_rc	mir-216	|mmu-miR-216b	0.608331	0.187422	0.522466	0.914399	0.836805	1.32684	1.35994	1.33219	1.51889	1.33561	-1.03408	0.42748	0.341002	-0.549183	-0.0447186	-0.537253	-1.05228	-1.19857	-0.734231	-1.32915	-0.584184	0.0277696	-0.0203399	0.0723625	-0.306045	-0.682122	-1.77269	-0.714998	-1.38427	-1.20518	-0.210638	-0.041406	0.507574	-0.127044	1.12537	1.26686	1.40097	1.16488	1.19408	1.27286	1.38806	-1.02476	-1.46727	-0.748838
4677_58_3_mmu-miR-367	4677_58_3	mmu-miR-367	LMT_miRNA_v2_135_rc	mir-367	|mmu-miR-367|gga-miR-367	-0.218995	0.856447	0.0394167	0.377633	0.181169	1.19293	1.41046	1.49409	1.58541	1.25739	-0.569698	0.568818	0.503689	-0.310523	0.258322	-0.0913783	-0.54542	-0.661826	-0.303095	-0.782894	-0.175861	-0.425787	0.277148	-0.619918	0.0908197	-0.244454	-1.14845	-0.251625	0.1213	-0.691867	-0.966156	-1.0557	-1.03301	-1.24023	1.23521	1.38615	1.22623	1.30608	1.26	1.32694	1.44902	-0.556861	-0.956451	-2.0587
4698_58_24_mmu-miR-721	4698_58_24	mmu-miR-721	LMT_miRNA_v2_460_rc	mmu-miR-721	|mmu-miR-721	1.13388	1.05976	0.407658	0.945626	0.799768	1.08332	1.0113	1.03402	1.15144	1.06306	-1.05292	0.291663	0.174211	0.550532	-0.0843533	-0.652283	-1.07668	-1.21995	-0.830857	-1.33256	0.592527	0.705655	0.169029	0.590806	-0.0989163	-0.750721	-1.7595	-0.811254	-1.37612	-1.27597	0.540041	0.255689	0.394985	0.33018	0.883955	0.942536	1.10941	0.898048	0.890481	0.944866	1.04937	-1.04181	-1.42527	-1.37263
483_6_73_mmu-miR-325	483_6_73	mmu-miR-325	LMT_miRNA_v2_507_rc	mir-325	|rno-miR-325|mmu-miR-325	-0.652753	0.534467	0.804739	0.0682406	0.902492	1.58723	1.76947	1.75219	1.40098	1.27305	-0.60797	0.130998	0.173373	-0.595807	-0.0921107	-0.268022	-0.985888	-1.14013	-0.803186	-1.2957	-0.494689	0.618997	0.1011	0.207743	-0.0724737	-0.669387	-1.28426	-0.779582	-1.26228	-1.26479	-0.753409	0.344898	-0.99367	-1.74002	1.1128	1.19207	1.18616	0.993409	1.07289	1.71952	1.30915	-0.963303	-0.309486	-0.820533
50_1_50_mmu-miR-695	50_1_50	mmu-miR-695	LMT_miRNA_v2_203_rc	mmu-miR-695	|mmu-miR-695	-0.76823	-0.507111	0.5449	0.0336676	-0.368171	0.916402	1.41781	0.833194	1.50808	1.44343	-1.28901	-0.289375	-0.237182	-0.766445	-0.0608833	0.535962	1.16906	1.7424	0.53286	0.599503	0.656655	0.082947	-0.043322	-0.147159	0.160652	-0.706141	-0.824623	-0.936015	-0.164872	-1.40778	-0.459127	-1.98134	-0.399162	-0.82542	0.585348	1.09774	0.734162	0.916716	0.499982	0.699419	0.556262	-1.41335	0.685367	-2.74178
5028_62_26_mmu-miR-463	5028_62_26	mmu-miR-463	LMT_miRNA_v2_885_rc	mmu-miR-463	|mmu-miR-463	1.25374	0.585081	0.419064	1.09014	0.713209	1.39224	1.84448	1.72722	1.14	1.08872	-0.47992	0.466881	0.355692	-0.182105	0.183654	-0.341217	-0.686852	-0.80219	-0.497536	-0.894027	-0.27372	0.696484	0.050372	0.141215	0.294652	-0.419508	-0.933742	-0.47427	-0.865046	-0.854173	-1.21074	-1.18718	-1.47016	-0.949256	0.948942	0.966831	1.11565	0.972579	0.936684	0.971342	1.04167	-0.648636	-0.960306	-1.84877
5422_67_10_mmu-miR-713	5422_67_10	mmu-miR-713	LMT_miRNA_v2_1322_rc	mmu-miR-713	|mmu-miR-713	-0.0120665	0.260457	0.0138761	0.626179	-0.233115	1.36187	1.36842	1.40453	1.58799	1.90644	-0.607923	0.582051	0.514817	-0.272243	0.14459	-0.133521	-0.603816	-0.70466	-0.331757	-0.826121	-0.237039	0.426795	0.263128	-0.64316	-0.236755	-0.303763	-1.21667	-0.299366	-0.867829	-0.765282	-0.985695	-1.08882	-1.4931	-1.2664	1.15768	1.34444	1.34842	1.32395	1.28606	1.35657	1.45714	-0.601827	-0.981547	-2.10527
5428_67_16_mmu-miR-540	5428_67_16	mmu-miR-540	LMT_miRNA_v2_264_rc	mir-540	|mmu-miR-540|rno-miR-540	0.428703	0.175688	0.581609	0.854107	0.564846	1.4022	1.35654	1.39609	1.57832	1.36378	-0.24838	0.562271	0.426681	-0.36834	0.0261088	-0.245198	-0.996446	-1.02852	-0.582668	-1.21134	-0.441003	-0.701346	0.0549345	-0.968323	-0.304246	-0.67003	0.690506	-0.535346	-1.1899	-1.07652	-0.368211	-1.48605	-0.967992	-1.69421	1.13861	1.30052	1.41198	1.29097	1.2583	1.32347	1.44317	-0.955071	-1.31242	-0.447392
5751_71_11_mmu-miR-763	5751_71_11	mmu-miR-763	LMT_miRNA_v2_489_rc	mmu-miR-763	|mmu-miR-763	0.126487	0.0751628	-0.162283	0.581635	-0.441266	1.33878	1.35436	1.38418	1.57781	1.29964	-0.095808	0.473565	0.394126	0.147889	-0.00762783	-0.334139	-0.851693	-0.960546	-0.557422	-1.09562	-0.434646	-0.756418	0.107879	-0.888009	-0.409402	-0.523966	-1.53055	-0.523136	-1.13956	-1.03637	0.817293	0.433513	0.355761	-0.116129	1.09107	1.3065	1.32839	1.3047	1.61844	1.32048	1.42298	-0.84523	-1.26113	-1.22683
5830_72_8_mmu-miR-410	5830_72_8	mmu-miR-410	LMT_miRNA_v2_107_rc	mir-154	|mmu-miR-410	-0.175066	0.148255	-0.0870871	0.510712	-0.402855	1.37218	1.39388	1.65574	1.637	1.33682	-1.19616	0.521404	0.471446	-0.420591	0.164273	0.202612	-0.81029	-0.825158	-0.111124	-0.989203	-0.254016	-0.569119	0.360944	-0.823676	-0.264575	-0.567704	0.800684	-0.347915	-0.888367	-0.717175	-1.36658	-0.9705	-0.795842	-1.10369	1.1442	1.36546	1.64682	1.38075	1.30454	1.3859	1.47652	-0.848404	-1.13294	-0.656126
632_8_58_mmu-miR-489	632_8_58	mmu-miR-489	LMT_miRNA_v2_123_rc	mir-489	|mmu-miR-489	-0.320482	0.0953541	0.0200364	0.553458	0.386397	1.44929	1.40351	1.26908	2.09469	1.39828	-0.740178	0.420393	0.362586	-0.331781	1.13296	-0.242734	-0.68252	-0.87582	-0.504167	-1.02056	-0.359688	0.250423	0.250974	-0.798209	-0.139601	-0.360565	-1.34899	-0.526646	-0.982001	-0.865972	-1.0749	-1.18777	-1.5447	-1.2993	1.21114	1.98249	1.27549	1.0187	1.12394	1.28497	1.22157	-0.76505	-1.04848	-0.491417
638_8_64_mmu-miR-135a	638_8_64	mmu-miR-135a	LMT_miRNA_v2_1001_rc	mir-135	|mmu-miR-135a|hsa-miR-135a|hsa-miR-135a|mmu-miR-135a|rno-miR-135a|gga-miR-135a|gga-miR-135a|gga-miR-135a|ssc-miR-135|ssc-miR-135|lla-miR-135|age-miR-135|ppa-miR-135|mml-miR-135|ptr-miR-135|ggo-miR-135|ppy-miR-135|lla-miR-135|age-miR-135|ppa-miR-135|dre-miR-135a|xtr-miR-135|xtr-miR-135|mdo-miR-135a	-0.864843	-0.125095	-0.506798	0.170309	1.02797	1.35413	1.22642	1.11059	1.31907	1.23223	-0.299053	0.182324	0.12176	-0.620655	-0.0942058	-0.593381	-0.995522	-1.18233	-0.799377	-1.34242	1.09434	0.24222	0.625206	1.55062	-0.494281	-0.654779	-0.583327	-0.357634	-1.00342	-1.22246	-1.51071	-1.69191	-0.861805	-1.39223	1.0556	1.9037	1.09511	0.946519	0.984098	1.152	1.12328	0.0673897	-1.37714	-1.37773
645_8_71_mmu-miR-687	645_8_71	mmu-miR-687	LMT_miRNA_v2_548_rc	mmu-miR-687	|mmu-miR-687	-0.541467	0.358822	-0.152974	0.367355	-0.361724	1.77744	1.53073	1.49763	1.65576	1.52703	-0.885382	0.361992	0.442963	-0.315711	0.159202	-0.266918	-0.671671	-0.858929	-0.479983	-0.988812	-0.189286	-0.573283	0.195544	-0.385558	-0.0105108	-0.337887	-1.38966	-0.463629	-0.972107	-0.923818	-0.0885852	-1.23497	-0.713461	-1.34371	1.37154	1.479	1.6212	1.24648	1.33479	1.50069	1.5113	-0.691689	-1.04186	-0.913055
6983_86_13_mmu-miR-208	6983_86_13	mmu-miR-208	LMT_miRNA_v2_295_rc	mir-208	|hsa-miR-208|mmu-miR-208|rno-miR-208	0.394459	0.318646	0.0874105	0.822283	-0.0983231	1.33535	1.32199	1.37	1.47363	1.30433	-0.554067	0.618802	0.545099	-0.116624	0.301397	0.124172	-0.498128	-0.529749	-0.266879	-0.674504	-0.107916	-0.289949	0.295526	-0.495458	0.0921451	-0.246735	-1.03208	-0.236139	-0.63479	-0.581414	-1.07015	-1.11056	-1.46126	-1.2258	1.09855	1.24993	1.32345	1.32703	1.25065	1.28695	1.34577	-0.465133	-0.77837	-2.21278
7460_91_80_mmu-miR-208	7460_91_80	mmu-miR-208	LMT_miRNA_v2_295_rc	mir-208	|hsa-miR-208|mmu-miR-208|rno-miR-208	-0.385873	0.188629	-0.0771421	0.318509	-0.167613	1.43973	1.46122	1.372	1.40766	1.38078	-0.561929	0.430252	0.499973	-0.215252	0.200056	0.037692	-0.466434	-0.549202	-0.0328686	-0.708315	-0.141859	0.151849	0.254712	-0.542871	-0.0505321	-0.0519123	-0.977364	-0.168556	-0.61902	-0.573367	-1.08106	-1.10687	-1.51452	-1.23387	1.37296	1.43997	1.27089	1.38328	1.35008	1.358	1.46608	-0.503067	-0.734913	-1.92247
7481_92_19_mmu-miR-758	7481_92_19	mmu-miR-758	LMT_miRNA_v2_1647_rc	mir-379	|mmu-miR-758	0.896816	0.510647	-0.134482	0.980436	-0.233565	1.22959	1.19998	1.74644	1.68739	1.21237	-0.70348	0.507191	0.443007	-0.25904	0.194048	-0.31903	-0.722718	-0.821628	-0.534722	-0.932897	-0.26363	0.382589	0.0893561	-0.706485	0.264589	-0.455788	-1.29851	-0.33578	-0.960076	-0.620881	-1.04971	-1.129	0.62639	-1.29992	1.04568	1.11952	1.22058	1.63626	1.15627	1.1165	1.19118	-0.686021	-1.0182	-2.05072
7485_92_23_mmu-miR-694	7485_92_23	mmu-miR-694	LMT_miRNA_v2_565_rc	mmu-miR-694	|mmu-miR-694	1.37236	0.790734	-0.222791	1.18761	0.9783	1.23264	1.20726	1.23723	1.33013	1.22886	-0.795933	0.933139	0.369804	-0.235338	0.222028	-0.351156	-0.825512	-0.938971	-0.651505	-1.05008	-0.313952	0.09582	0.0216103	0.462167	0.523225	-0.544565	-1.42496	-0.604947	-1.08078	-1.04605	-1.15946	-1.2301	-0.669207	-0.676472	1.04148	1.18124	1.22437	1.21202	1.10395	1.1023	1.17168	-0.774388	-1.12598	-1.80617
7543_92_81_mmu-miR-190	7543_92_81	mmu-miR-190	LMT_miRNA_v2_1299_rc	mir-190	|mmu-miR-190|hsa-miR-190|rno-miR-190|gga-miR-190|dre-miR-190|mml-miR-190|ptr-miR-190|ggo-miR-190|ppa-miR-190|fru-miR-190|tni-miR-190	-0.809051	-0.283938	-0.42822	0.0129986	0.669147	1.50943	2.16227	1.45057	1.44647	1.44524	-0.953285	0.223062	0.328178	-0.557811	-0.079375	-0.458543	-0.904324	-1.01915	-0.425319	-1.20717	-0.490461	-0.207995	-0.0075483	-0.925718	-0.350732	-0.357375	-1.15347	-0.618781	-1.12726	-1.15085	0.36535	-0.181752	-0.752257	-0.117842	1.41305	1.50635	1.31621	1.41638	1.3831	1.40366	1.54964	-0.924728	-1.26364	-1.21527
763_10_25_mmu-miR-341	763_10_25	mmu-miR-341	LMT_miRNA_v2_1128_rc	mir-341	|rno-miR-341|mmu-miR-341	-0.0802943	0.110798	0.678417	0.307065	-0.916548	1.52501	1.95934	1.98526	1.31881	1.2089	0.0597983	0.675439	0.0760338	-0.904002	-0.225196	-0.318893	-0.329753	-1.44908	0.155608	0.0226951	-0.960594	0.590334	-0.158671	-1.42211	-0.74535	-0.833928	1.16736	-0.434056	-0.677431	-0.710568	-0.0336361	-1.03737	-0.882626	-1.27646	0.996707	1.16866	1.27313	0.494898	1.09535	1.37247	1.02402	-1.39936	-1.7143	0.0826915
7808_96_18_mmu-miR-433-5p	7808_96_18	mmu-miR-433-5p	LMT_miRNA_v2_887_rc	mir-433	|mmu-miR-433-5p	0.743741	0.1916	0.480468	0.785967	-0.00682733	1.17995	1.14415	1.19185	2.01922	1.15292	0.129084	0.250232	0.249913	1.16659	-0.151059	-0.422712	-1.32686	-1.3457	-0.792171	-1.54594	-0.389503	0.5595	-0.225357	-1.25455	-0.085808	-0.841815	-1.58088	-0.590608	-1.54688	-1.39521	-0.306885	-0.77277	-0.756958	-1.05878	0.886432	1.83287	1.16258	1.56624	1.0928	1.04517	1.12789	-1.27557	-0.507045	-0.380946
8222_101_22_mmu-miR-153	8222_101_22	mmu-miR-153	LMT_miRNA_v2_1588_rc	mir-153	|mmu-miR-153|dre-miR-153a|fru-miR-153a|tni-miR-153a	1.1971	0.895404	-0.0909218	1.12374	0.246908	1.24541	1.25253	1.27027	1.34618	1.26261	-0.647503	0.562299	0.457017	-0.218957	0.424908	0.0136163	-0.708084	-0.729099	-0.209031	-0.875961	-0.20245	-0.281189	0.163674	-0.647006	0.536552	-0.497793	-1.368	-0.367614	-0.791758	-0.719081	-1.26718	-1.27962	-1.54795	-1.40096	1.07285	1.14467	1.25417	1.2578	1.16745	1.13614	1.20628	-0.669071	-0.907062	0.0395463
839_11_19_mmu-miR-302b*	839_11_19	mmu-miR-302b*	LMT_miRNA_v2_175_rc	mir-302	|mmu-miR-302b*	-0.251973	0.782058	-0.141071	0.397424	1.07489	1.43475	1.46008	1.62822	1.56909	1.15665	-0.604536	0.373429	0.369232	-0.337796	0.155963	-0.257885	-0.579212	-0.750438	-0.331791	-0.876595	-0.356605	-0.0730917	0.182951	-0.152606	-0.213861	-0.312848	-1.19286	-0.405698	-0.867185	-0.758236	-0.504191	-1.03264	-1.11915	-0.854143	1.09236	1.19496	1.21138	0.615795	1.06943	1.16005	2.51184	-0.597049	-0.939867	-1.80542
8628_106_18_mmu-miR-363	8628_106_18	mmu-miR-363	LMT_miRNA_v2_372_rc	mir-363	|mmu-miR-363	0.721556	1.02297	-0.231981	0.874952	-0.417554	1.26923	1.25704	1.26636	1.34373	1.24304	-1.25136	0.430567	0.335722	-0.519113	0.339159	-0.00154347	-0.929293	-0.931128	0.0554624	-1.09219	-0.210325	-0.526784	0.319288	-0.837278	0.350942	-0.732113	-1.7306	-0.465807	-0.964007	-0.861079	0.239523	-0.313174	-0.615894	-1.01319	1.07778	1.17356	1.24803	1.26763	1.20855	1.10387	1.21062	1.07758	-1.14711	-2.24283
868_11_48_mmu-miR-688	868_11_48	mmu-miR-688	LMT_miRNA_v2_1130_rc	mmu-miR-688	|mmu-miR-688	0.269188	0.126732	-0.00739418	0.76906	0.66691	1.37636	1.37031	2.06647	1.33429	1.33885	-0.669237	0.422511	0.367296	-0.317213	0.490041	-0.347015	-0.668592	0.339116	-0.489065	-1.01424	-0.347099	0.993221	0.102438	-0.772432	-0.0945783	-0.348555	-1.10722	-0.534275	-0.978171	-0.797844	-0.534612	-0.587872	-0.863999	-1.26497	1.17599	1.26	1.28467	0.866901	1.0491	1.20806	1.10509	-0.732465	-1.03865	-1.94106
8942_110_4_mmu-miR-682	8942_110_4	mmu-miR-682	LMT_miRNA_v2_576_rc	mmu-miR-682	|mmu-miR-682	-0.803613	-0.169523	-0.212877	0.174495	0.996567	1.36587	1.7246	1.65971	1.53952	1.27385	-0.971349	0.35705	0.28675	1.00338	0.247064	-0.400304	-0.895437	-1.02208	-0.663945	-0.977011	-0.464752	0.247358	0.0271378	-0.489623	-0.39875	-0.677376	-1.67901	-0.0172022	-1.18845	-1.11189	0.130425	-0.578424	-0.0523263	-0.792697	1.04662	1.35391	1.29345	1.41557	1.29264	1.40502	1.2393	-0.492181	-1.38452	-1.13955
9116_112_14_mmu-miR-687	9116_112_14	mmu-miR-687	LMT_miRNA_v2_548_rc	mmu-miR-687	|mmu-miR-687	0.279862	0.810565	-0.0202566	0.795895	-0.265348	1.45621	1.41922	1.45929	1.61706	1.40937	-0.688119	0.567923	0.480606	-0.306735	0.226523	-0.234544	-0.68006	-0.782972	-0.47334	-0.927136	-0.248028	0.076426	0.19453	-0.718172	0.11799	-0.402038	-1.33501	-0.437128	-0.877317	-0.895234	-0.940621	-1.17956	-1.32307	-1.35549	1.15794	1.36792	1.42078	1.43577	1.37769	1.349	1.3814	-0.67941	-1.03497	-1.4487
944_12_42_mmu-miR-686	944_12_42	mmu-miR-686	LMT_miRNA_v2_373_rc	mmu-miR-686	|mmu-miR-686	0.447906	0.148388	-0.315265	0.867262	0.236004	1.4653	1.46401	1.33276	1.38862	1.40676	-0.718936	0.443213	0.389959	-0.343519	0.134112	-0.382043	-0.716246	-0.94084	-0.514795	-1.08153	-0.35324	0.3584	0.0968552	-0.823136	-0.103669	-0.374725	-1.39464	-0.143161	-1.05075	-0.913182	0.225082	-0.124743	0.133626	-0.655262	1.18015	1.30557	1.37547	1.13054	1.52946	1.26426	1.14367	-0.766645	-1.1148	-1.82752
9586_117_74_mmu-miR-763	9586_117_74	mmu-miR-763	LMT_miRNA_v2_489_rc	mmu-miR-763	|mmu-miR-763	-0.250789	0.804377	-0.313644	0.388953	-0.407661	1.42477	1.39895	1.54035	1.43973	1.34791	-0.394136	0.383224	0.333747	-0.458158	0.0733387	-0.372146	-0.824555	-0.952525	-0.556057	-1.09871	-0.418975	-0.695698	0.0673847	-0.859544	-0.0852334	-0.388041	-1.46774	-0.552731	-1.04198	-0.910516	0.907987	-0.0138963	0.351254	0.0760635	1.36387	1.4709	1.13661	1.42306	1.34052	1.32135	1.41328	-0.928626	-1.1457	-1.64425
9622_118_28_mmu-miR-490	9622_118_28	mmu-miR-490	LMT_miRNA_v2_403_rc	mir-490	|hsa-miR-490|gga-miR-490|mmu-miR-490	1.57754	1.06987	-0.222594	1.37298	-0.223736	1.35107	1.14953	1.42659	1.14781	2.08248	-0.49827	0.454499	0.320115	-0.312193	0.279587	-0.433683	-0.791708	-0.870492	-0.530934	-0.999092	-0.267973	0.708105	-0.0118584	-0.746444	0.856006	-0.546961	-1.3415	-0.572721	-1.01192	-0.992549	-1.09676	-1.15056	-1.39202	-1.32146	1.00519	1.04657	1.08639	1.14176	1.05758	0.96745	1.03288	-0.736526	-1.04488	-0.925512
973_12_71_mmu-miR-302c*	973_12_71	mmu-miR-302c*	LMT_miRNA_v2_1623_rc	mir-302	|mmu-miR-302c*	-0.865883	0.0289063	-0.380203	0.116707	1.20769	1.49682	1.23914	1.2057	1.37721	1.72012	-1.0122	0.179581	0.222211	-0.312418	-0.0710406	-0.480334	-0.634458	-0.541094	0.342612	-1.18885	0.89553	-0.000286338	0.0955639	0.983085	-0.315749	-0.538257	-1.17736	-0.650266	-1.15908	-1.03109	-1.28894	-1.42276	-0.790643	-1.54601	1.13035	1.24254	1.18891	1.01268	1.12168	2.15426	1.25894	-0.911013	-0.752359	-0.44369
9774_120_16_mmu-miR-463	9774_120_16	mmu-miR-463	LMT_miRNA_v2_885_rc	mmu-miR-463	|mmu-miR-463	0.372696	0.319681	0.620053	0.758292	1.08247	1.30571	1.28651	1.47872	1.42124	1.2759	-0.641128	0.496738	0.417043	-0.252941	0.183226	-0.161084	-0.637467	-0.735327	-0.463463	-0.8636	-0.239555	0.708768	0.150564	-0.469612	0.148738	-0.380221	-1.2293	-0.427891	-0.858225	-0.838524	-1.12409	-1.25974	-1.30627	-1.39908	1.05696	1.24614	1.30475	1.27794	1.24905	1.21686	1.22767	-0.635562	-0.950051	-2.20183
9778_120_20_mmu-miR-380-5p	9778_120_20	mmu-miR-380-5p	LMT_miRNA_v2_1424_rc	mir-379	|hsa-miR-380-5p|mmu-miR-380-5p|bta-miR-380-5p	0.762164	0.489405	0.402714	0.887341	0.325854	1.25456	1.26574	1.23869	1.32776	1.78868	-0.753748	0.401496	0.291038	-0.444933	0.740355	-0.343672	-0.965067	-1.00369	-0.549726	-1.18695	-0.444553	0.276349	-0.0412244	-0.166103	0.289193	-0.637904	-0.799945	-0.661217	-1.13223	-1.09199	-1.32556	-1.41536	-1.01547	-1.6105	1.03889	1.21879	1.24093	1.87299	1.43235	1.14125	1.18707	-0.948164	-1.26961	-0.799709
[truncated: 3 more columns]

## Sheet: C-Myc specific miRNAs
HeatID	CombID	mmu_miRID	GeneName	SystematicName	Description	X4176_BT	X503_BT	X53447_BT	X572_BT	X627_BT	C3Tag_2	C3Tag_4	C3Tag_5	C3Tag_7	C3Tag_8	Cmyc_04004021	Cmyc_04004021B	Cmyc_04004022	Cmyc_04005648	Cmyc_043508	FVB_M1_1	FVB_M1_2	FVB_M1_3	FVB_M1_4	FVB_M1_5	H2N_1	H2N_53	H2N_61	H2N_64	H2N_Founder_A	Hras_1.4	Hras_2.4	Hras_3.4	Hras_4.4	Hras_5.4	MMTV.11567	MMTV.11568	MMTV.11570	MMTV.5.1	P53_1570	P53_2979	P53_5354	P53_5809	P53_5817	P53_5851	P53_8546	PyMT_436	PyMT_437	Wnt_4635
10042_123_38_mmu-miR-320	10042_123_38	mmu-miR-320	LMT_miRNA_v2_4_rc	mir-320	|hsa-miR-320|mmu-miR-320|rno-miR-320	-0.62421	-0.70242	0.53766	0.948015	-1.25175	-0.445832	-0.0809855	-2.40784	-2.17541	-1.10649	1.18859	2.51955	1.47326	1.10727	1.11197	0.273155	0.801671	-0.625109	0.119987	-0.162802	0.93293	0.914387	1.28523	0.251931	-1.97655	0.174067	-0.379662	0.458055	0.930279	-0.224156	-0.120887	-0.957907	-0.802804	-0.732301	0.504799	0.653546	0.397481	0.0403339	-0.0522653	0.127819	0.246366	0.998664	0.636686	-1.15167
10863_133_39_mmu-miR-320	10863_133_39	mmu-miR-320	LMT_miRNA_v2_4_rc	mir-320	|hsa-miR-320|mmu-miR-320|rno-miR-320	-0.810152	-0.402234	0.23769	0.64754	-1.15161	0.0046907	-0.289645	-2.38078	-2.28099	-0.163961	1.01946	2.66506	1.51407	1.19905	1.50726	0.0481853	0.622282	-0.656573	-0.0913629	-0.273452	1.05874	1.17468	1.43378	0.22458	-1.39693	-0.108129	-0.491815	0.311736	0.872258	-0.312806	-0.237987	-0.951323	-0.574069	-0.803633	-0.0149506	0.720472	0.376159	0.282252	-0.191608	0.567141	-0.12254	0.934876	0.747225	-1.25374
10936_134_30_mmu-miR-699	10936_134_30	mmu-miR-699	LMT_miRNA_v2_246_rc	mmu-miR-699	|mmu-miR-699	0.0112667	-0.855207	-0.288447	-0.707079	-1.43884	-0.66692	-0.575035	0.150008	0.372037	-0.590901	0.867651	1.75561	0.751137	2.18849	1.83061	-0.806071	-2.42073	-2.10197	0.268442	0.0740822	-0.322131	0.111697	-0.390688	-1.51528	-0.477756	-0.154431	-1.04515	-0.513596	-1.34478	-0.527973	0.436777	-0.0274111	0.973866	0.210012	0.702401	-0.0285405	1.38589	1.07	1.41279	0.878118	0.377925	1.60253	0.543114	0.093393
11089_136_19_mmu-miR-744	11089_136_19	mmu-miR-744	LMT_miRNA_v2_1349_rc	mmu-miR-744	|mmu-miR-744	-0.116611	-1.16751	-0.819912	1.04246	-0.688842	-0.152227	-0.143984	-1.61749	-1.35091	0.370642	1.12016	2.96997	2.42381	1.43116	0.756553	0.414535	0.170825	0.408662	-0.017202	-0.452089	-0.146888	-0.845564	-1.38627	-1.23021	0.120457	1.4824	-1.03564	0.234023	-0.642905	-0.273204	0.45621	-0.304897	-0.43877	-0.501585	0.0232982	1.17459	-0.569816	0.603039	1.60109	-0.148363	1.03129	0.486548	-0.630889	-0.769208
12115_148_61_mmu-miR-546	12115_148_61	mmu-miR-546	LMT_miRNA_v2_355_rc	mmu-miR-546	|mmu-miR-546	0.729236	1.27053	0.657083	1.45045	0.197507	-0.646694	-0.705439	-0.940747	-0.665096	0.0680341	1.0019	2.86238	1.83382	1.91881	1.54622	-1.1818	-0.333428	-0.569305	-0.630043	-0.63933	0.409034	0.520781	0.850922	0.908777	0.0844237	-0.301174	-1.35808	-1.26143	-1.0722	-1.00741	0.858453	0.519389	0.854756	0.546846	-0.826374	0.152358	-1.08605	-0.681973	-0.715427	-0.797263	-0.831335	0.863813	-0.860717	-0.600083
12173_149_37_mmu-miR-615	12173_149_37	mmu-miR-615	LMT_miRNA_v2_1111_rc	mir-615	|mmu-miR-615	0.836584	-0.733283	0.0460779	1.40193	0.0690385	-0.29421	-0.720311	0.369476	-0.768294	-0.3026	0.815812	2.76102	2.8799	1.96581	1.44827	-1.2786	-1.50473	-1.25102	-1.34797	-1.33119	-0.241096	-0.0922742	-0.0190282	-0.221819	0.582435	0.175251	-0.89239	-0.405051	-0.705172	-0.8885	0.458058	0.442811	0.501044	0.482236	0.0438217	0.559269	-0.922656	0.657493	1.19528	-0.590727	0.581442	-0.531305	-0.60915	-0.731122
13367_164_1_mmu-miR-546	13367_164_1	mmu-miR-546	LMT_miRNA_v2_355_rc	mmu-miR-546	|mmu-miR-546	-0.118507	1.64584	0.433128	1.13838	0.17281	-0.436701	-0.809977	-0.523776	-0.656152	-0.768399	1.1504	2.77906	1.92116	2.01583	1.66591	-0.44215	-0.513324	-0.704115	-0.875905	-0.946928	0.711617	0.691592	0.74917	1.01231	0.640866	-0.390924	-1.58336	-0.981064	-1.14606	-1.12697	0.800497	0.351606	0.626343	0.538827	-0.681966	-0.38143	-0.71719	-0.745677	-0.635613	-0.615126	-0.939642	1.03953	-0.686058	-0.399727
14532_178_18_mmu-miR-699	14532_178_18	mmu-miR-699	LMT_miRNA_v2_246_rc	mmu-miR-699	|mmu-miR-699	-1.35003	-2.51338	-0.179443	0.545343	-0.172288	-0.960891	0.291121	0.219829	-0.542761	-0.590362	0.884015	1.88401	1.09159	2.08689	1.57859	-1.61286	-0.236921	-2.45236	-0.415921	0.280076	-0.176351	-0.262234	-0.695838	-1.27964	-0.616095	0.449994	-0.646448	-0.0337606	-0.75581	-0.246708	0.762833	0.000525187	0.721966	0.289974	-0.762586	0.124417	0.559641	-0.3037	1.16477	1.26631	1.43794	1.51716	0.43847	0.0981111
14983_183_59_mmu-miR-546	14983_183_59	mmu-miR-546	LMT_miRNA_v2_355_rc	mmu-miR-546	|mmu-miR-546	0.210933	1.28315	0.875836	1.12045	0.250946	-0.545094	-0.489787	-0.697519	-0.570651	-0.617777	0.984863	2.75582	1.90366	1.97819	1.60145	-1.2763	-1.0123	-0.50143	-0.69892	-0.618693	0.383216	0.391984	0.971077	0.930038	0.314282	-0.540103	-1.25433	-1.07848	-0.850726	-1.3265	0.933618	0.597135	0.833596	0.595767	-0.174995	-0.930677	-1.38564	-0.535341	-0.482118	-0.68019	0.198889	1.00763	-0.917308	-0.483438
15129_185_41_mmu-miR-666	15129_185_41	mmu-miR-666	LMT_miRNA_v2_211_rc	mmu-miR-666	|mmu-miR-666	0.142449	-0.411412	-0.608604	0.961741	-0.235862	-0.981716	0.187536	-0.254215	-0.762452	-0.0260351	1.01244	2.57141	2.35358	1.65005	0.987008	0.0739828	-0.626598	-0.406408	-0.91412	-0.644607	-0.822706	-0.964319	-0.7226	-0.721701	-0.615413	1.19473	-0.75192	0.516357	-1.28852	-0.233052	1.1587	0.591417	0.438124	0.459719	-0.130654	0.970791	-0.536554	1.07756	1.86799	-0.0700209	0.735341	0.250847	-0.991996	-1.32351
15599_191_19_mmu-miR-711	15599_191_19	mmu-miR-711	LMT_miRNA_v2_692_rc	mmu-miR-711	|mmu-miR-711	-0.756197	-1.01404	0.0163687	0.799641	0.0264999	-1.64692	-0.645404	-1.33319	-0.856228	-0.417884	2.02567	2.83037	2.0752	2.11078	1.10895	-0.204146	-0.073153	-1.00898	-0.905273	-0.957649	-0.112526	-0.167026	0.23732	0.169459	-0.156925	0.949055	-1.24061	-0.00563931	-1.99482	-0.47586	0.961615	0.328487	0.276531	0.380356	-0.216342	0.3108	-1.13756	0.376089	1.2943	-0.402255	-0.123202	0.575858	-0.621601	0.659881
15601_191_21_mmu-miR-699	15601_191_21	mmu-miR-699	LMT_miRNA_v2_246_rc	mmu-miR-699	|mmu-miR-699	-1.47486	-2.65997	-0.0925029	0.242891	-0.201267	0.727545	-0.495394	0.0209814	0.83937	-0.606545	0.941667	1.70819	1.19862	2.03223	1.23309	-1.6838	-0.354439	-1.78237	-0.61097	0.106553	-0.119502	-0.368692	-0.211751	-1.36678	-0.788121	0.200173	-1.09616	-0.58523	-1.31275	-0.544951	0.766764	0.0492031	0.705989	0.364295	0.191949	-0.913175	1.022	0.973702	1.508	1.20625	-0.110643	1.52043	0.382286	0.172988
1683_21_43_mmu-miR-712	1683_21_43	mmu-miR-712	LMT_miRNA_v2_557_rc	mmu-miR-712	|mmu-miR-712	-0.571905	-1.45994	-0.295519	0.07474	-0.80496	-0.161194	-0.60714	0.66936	-0.428553	-0.372428	2.68519	2.90432	1.63199	1.84477	0.779224	-0.376138	-1.42775	-0.922449	-1.61939	-0.576701	-0.723096	-0.0714666	-1.20279	-1.56159	-0.763871	0.973926	-0.570709	0.061859	-0.733372	-0.26555	0.0320248	0.112112	0.0176849	-0.207222	0.279898	0.783686	-0.576165	0.375706	2.17353	0.19453	0.389123	0.325012	-0.370013	0.0647104
229_3_65_mmu-miR-685	229_3_65	mmu-miR-685	LMT_miRNA_v2_1028_rc	mmu-miR-685	|mmu-miR-685	-0.39195	-0.819538	-0.736041	0.7051	-0.161948	-1.67534	-1.76956	-1.89645	-1.71511	0.717962	0.825859	2.46237	1.7789	1.34657	2.4984	-0.208766	-0.136029	-0.278331	-0.34407	-0.201641	0.287383	0.196458	0.596236	-0.446556	0.786442	0.852445	-0.634404	0.0147379	-0.523656	-0.179981	1.17318	-0.284429	-0.0990076	-0.295086	-2.01555	-1.22038	-0.78704	0.207071	0.848014	0.0486536	-0.537771	0.828861	-0.0646021	0.682053
2381_30_3_mmu-miR-351	2381_30_3	mmu-miR-351	LMT_miRNA_v2_1108_rc	mir-351	|rno-miR-351|mmu-miR-351	-1.52504	0.196269	0.089672	-0.17494	0.0475366	-0.994506	0.113044	0.72075	-0.535436	-0.0310589	0.900933	2.59863	1.64059	1.62827	2.28057	0.262203	-0.425573	-0.850975	-0.163661	-0.0434712	-1.36476	-0.488946	-0.969204	-0.411862	-0.688212	-0.227052	-1.98287	-0.770092	-1.63273	-0.863772	0.569952	1.19113	0.756707	0.929865	-0.686415	0.458802	1.48328	-0.0956365	0.88845	0.877544	0.933774	-0.399154	-0.799216	-0.263241
2759_34_53_mmu-miR-546	2759_34_53	mmu-miR-546	LMT_miRNA_v2_355_rc	mmu-miR-546	|mmu-miR-546	0.64453	1.08189	0.983617	1.42499	0.166608	-0.639286	-0.748931	-0.820585	0.240196	-0.621887	0.909443	2.69212	1.84741	1.91573	1.55583	-0.569022	-0.306075	-0.707914	-0.890347	-0.642665	0.312094	0.692388	0.609703	0.98462	0.38946	-0.380199	-1.46359	-0.907324	-1.58989	-1.46196	0.851715	0.582474	0.835738	0.462356	-0.706062	-0.688836	-0.54875	-0.864697	-0.84735	-0.768416	-0.0489716	1.03768	-0.94932	-0.527045
2962_37_10_mmu-miR-615	2962_37_10	mmu-miR-615	LMT_miRNA_v2_1111_rc	mir-615	|mmu-miR-615	0.0859581	-0.870589	0.222106	0.949273	0.217367	-0.836836	-0.80507	0.242782	-0.712183	-0.932121	0.85751	2.94704	3.02228	2.20422	1.55596	-0.901739	-1.22264	-1.51929	-1.36867	-1.22009	-0.537462	-0.0946465	0.0856667	0.00846233	0.190537	0.0266022	-0.907903	-0.168465	-0.309171	-0.577084	0.649538	0.512398	0.507904	0.60217	0.630514	0.505527	-0.521181	0.395518	0.899954	-0.653422	0.405284	-0.478054	-0.790506	-0.652697
4449_55_21_mmu-miR-615	4449_55_21	mmu-miR-615	LMT_miRNA_v2_1111_rc	mir-615	|mmu-miR-615	1.02826	-1.32252	0.0991938	1.38291	0.153013	-0.496136	-0.615516	-0.133982	-0.666913	-0.766418	0.817757	2.83495	2.97585	2.09678	1.55742	-0.74377	-1.16042	-1.22045	-1.33246	-1.51546	-0.373097	-0.0745223	0.0831258	0.0433754	0.29606	-0.0959277	-0.871625	-0.417859	-0.480988	-0.663465	0.627284	0.489866	0.552696	0.59849	-0.481586	0.18313	-0.366248	0.528785	1.2132	-0.767936	0.199895	-0.301582	-0.628102	-0.661668
4758_59_2_mmu-miR-615	4758_59_2	mmu-miR-615	LMT_miRNA_v2_1111_rc	mir-615	|mmu-miR-615	0.339775	-0.558102	0.0896801	0.936428	0.21819	-0.744981	-0.800291	0.184513	-0.687316	-0.452182	0.901354	2.95474	3.02964	2.19401	1.59954	-0.941104	-1.32634	-1.17665	-1.6667	-1.28548	-0.161537	0.163875	0.184719	0.0213537	0.51554	-0.00923191	-0.825552	-0.273637	-0.492755	-0.660777	0.614562	0.545973	0.5538	0.592568	-0.142791	-0.64593	-0.300976	0.306274	1.14158	-0.886756	0.416239	-0.538913	-0.85707	-0.604523
4928_61_8_mmu-miR-494	4928_61_8	mmu-miR-494	LMT_miRNA_v2_1182_rc	mir-154	|mmu-miR-494|rno-miR-494	0.345546	0.46203	-0.0238942	1.06778	-0.0633531	-1.57889	-1.54998	-1.5478	-1.42286	-1.60212	0.91093	1.78975	1.67294	1.64841	1.48498	0.189773	0.538593	-0.487751	0.280781	0.374887	0.59612	0.672441	0.772672	0.272218	0.577881	-0.0251349	0.192002	-0.0517941	-0.208954	-0.353817	0.670221	0.643671	0.580656	0.491383	-1.67465	-1.56128	-1.59334	-1.04965	-1.25793	-1.5708	-1.50082	0.567245	0.393206	0.56183
4934_61_14_mmu-miR-715	4934_61_14	mmu-miR-715	LMT_miRNA_v2_555_rc	mmu-miR-715	|mmu-miR-715	-1.05596	-1.10837	0.415735	0.645039	0.465231	0.0124454	-0.0165508	1.67305	0.191299	-0.0919626	0.959721	2.71431	1.72342	2.38466	0.782235	0.27116	-1.09558	-1.63202	-1.52953	-1.54213	-0.476502	0.382095	-0.385692	-0.643749	-0.625553	0.286966	-1.08704	-1.66375	-0.78524	-1.17527	0.642732	-0.412139	-0.463913	-0.682141	0.2475	-0.0433684	0.0435465	0.628871	1.57046	-0.0373719	0.0835737	-0.486392	-1.01867	0.516761
4953_61_33_mmu-miR-685	4953_61_33	mmu-miR-685	LMT_miRNA_v2_1028_rc	mmu-miR-685	|mmu-miR-685	-0.492691	0.712303	-0.397723	-1.11585	-0.675481	-1.69792	-1.77634	-1.48973	-1.66791	-1.67696	1.00729	1.77153	1.56503	1.06172	2.32655	0.131777	0.074398	0.222459	-0.14043	0.140682	0.601718	0.397369	0.520524	-0.131259	1.01423	1.25188	-0.512775	0.2044	-0.341882	0.0283304	1.40391	-0.15794	0.203771	-0.232821	-1.63007	-1.39437	-1.67029	-0.226538	0.761911	0.0245195	-0.733816	0.53281	0.0961439	0.901523
5117_63_33_mmu-miR-711	5117_63_33	mmu-miR-711	LMT_miRNA_v2_692_rc	mmu-miR-711	|mmu-miR-711	0.682353	-0.297776	0.0169579	1.52031	-0.296614	-1.23639	-0.552293	-1.97887	-2.01132	-0.551327	1.76592	2.81755	1.95848	1.86358	1.01198	-0.206623	-0.509158	-1.10784	-1.11916	-0.971989	-0.282485	-0.0927143	-0.00197022	0.0554477	0.420272	0.676023	-1.17325	-0.291347	-1.69774	-0.81464	0.883006	0.288391	0.311412	0.215615	-0.126076	0.288033	-1.08568	0.417644	1.01926	-0.0278215	0.122482	0.385145	-0.250283	0.508996
5493_67_81_mmu-miR-494	5493_67_81	mmu-miR-494	LMT_miRNA_v2_1182_rc	mir-154	|mmu-miR-494|rno-miR-494	0.26693	0.409265	0.0136753	1.07438	-0.0903219	-1.37538	-1.43422	-1.43614	-1.45695	-1.47377	0.950373	1.86199	1.76667	1.6614	1.60114	0.233164	0.604828	-0.664435	0.0770131	0.4583	0.631076	0.694884	0.829739	0.116599	0.601894	-0.194682	0.143661	0.0430837	-0.382423	-0.38244	0.713358	0.677189	0.564843	0.510305	-1.49512	-1.45554	-1.52036	-1.49025	-1.48742	-1.48211	-1.36728	0.60643	0.41321	0.497145
6488_80_10_mmu-miR-494	6488_80_10	mmu-miR-494	LMT_miRNA_v2_1182_rc	mir-154	|mmu-miR-494|rno-miR-494	0.309376	0.418126	-0.0320805	1.0087	-0.0967642	-1.54143	-1.49525	-1.45427	-1.37034	-1.5126	0.88667	1.79434	1.64839	1.54163	1.4968	0.228864	0.548729	-0.719745	0.299787	0.443018	0.633285	0.690194	0.787218	0.267034	0.599174	0.151139	0.207091	0.0849297	-0.201184	-0.289917	0.704863	0.632562	0.588051	0.52022	-1.64093	-1.52515	-1.50002	-1.48798	-1.53776	-1.50013	-1.4604	0.569274	0.423603	0.600215
6779_83_55_mmu-miR-762	6779_83_55	mmu-miR-762	LMT_miRNA_v2_695_rc	mmu-miR-762	|mmu-miR-762	-0.220335	-0.646907	-0.289944	0.660014	-1.45761	-0.152424	0.22604	-0.78539	-0.99683	0.39125	1.59256	2.31988	2.00977	1.42998	0.775031	0.3784	0.425277	0.0843762	-0.132145	-0.0086584	-0.863892	-0.544149	-0.421321	-0.74576	-0.0550328	1.22668	-0.300788	0.546493	-1.04043	0.191141	-0.0199971	-0.3955	-0.720742	-0.564202	0.528955	0.89699	-1.04733	1.20125	1.61732	0.453415	1.06976	0.490589	-0.100403	-1.50355
7027_86_57_mmu-miR-666	7027_86_57	mmu-miR-666	LMT_miRNA_v2_211_rc	mmu-miR-666	|mmu-miR-666	0.636818	-0.142927	-0.103372	0.937356	0.0196603	-0.667484	-0.454601	-0.542584	-0.688264	-0.403704	0.861511	2.69878	2.25457	1.55388	1.18342	0.142169	-0.652551	-0.319536	-0.746724	-0.642076	-1.05678	-0.750031	-0.365833	-0.909026	0.46036	1.01967	-0.971338	0.129827	-1.48949	-0.22432	1.03948	0.575515	0.542901	0.452229	0.355871	0.693273	-0.829145	0.822057	1.72994	-0.0136141	0.621915	0.312911	-1.16342	-1.49369
7776_95_68_mmu-miR-494	7776_95_68	mmu-miR-494	LMT_miRNA_v2_1182_rc	mir-154	|mmu-miR-494|rno-miR-494	0.294325	0.807696	-0.0529489	0.888002	-0.0752824	-1.44241	-1.45997	-1.53035	-1.41137	-1.44998	0.953724	1.88236	1.68832	1.61386	1.48127	0.121107	0.507837	-0.684612	0.334383	0.469258	0.622739	0.704318	0.761435	0.135473	0.87663	-0.000252536	0.166967	0.0174634	-0.521211	-0.412437	0.665689	0.639411	0.61474	0.461152	-1.42632	-1.44443	-1.58713	-1.40347	-1.4808	-1.51415	-1.46285	0.496328	0.424959	0.53102
831_11_11_mmu-miR-711	831_11_11	mmu-miR-711	LMT_miRNA_v2_692_rc	mmu-miR-711	|mmu-miR-711	-0.88556	-0.640758	0.0399109	0.696655	-0.0709149	-0.7994	-0.25865	-1.69838	-1.52356	-0.724236	1.92701	2.74144	2.00645	2.13055	1.23587	-0.0632591	-0.636142	-0.991056	-0.992889	-0.830038	-0.351997	-0.075102	0.132707	0.251826	0.0528356	0.801325	-0.975253	-0.154294	-1.65539	-0.69921	1.06162	0.378684	0.175993	0.306275	-0.63789	0.163722	-1.8737	0.0779597	1.40699	-0.207454	0.427977	0.540067	-0.326031	0.674222
8504_104_58_mmu-miR-711	8504_104_58	mmu-miR-711	LMT_miRNA_v2_692_rc	mmu-miR-711	|mmu-miR-711	0.428207	0.372509	0.14678	1.11466	-0.251796	-1.11831	-0.348578	-2.07069	-1.89012	-0.454613	1.70656	2.68334	1.86807	1.88896	1.25313	-0.261138	-0.538386	-0.960273	-1.03259	-0.843545	-0.3469	-0.0348841	0.0438289	0.00943702	0.593621	0.722848	-1.14789	-0.181677	-1.6225	-0.671709	0.907402	0.298208	0.385656	0.275699	-0.301393	-0.0657824	-1.88558	0.517541	1.29229	-0.526899	0.0488235	0.412392	-0.40704	0.491257
8543_105_15_mmu-miR-675-5p	8543_105_15	mmu-miR-675-5p	LMT_miRNA_v2_1420_rc	mmu-miR-675-5p	|mmu-miR-675-5p	-0.331706	-0.366134	0.94279	0.993989	-0.755294	0.822148	0.238918	-0.155187	0.458538	0.2472	1.69144	2.50736	1.61314	1.25482	0.873258	-1.37799	-0.396447	-1.37728	-0.581372	-0.410435	-1.69378	-0.847765	-1.12073	-1.75291	-0.921245	0.585983	-0.657765	0.0055572	-1.05606	-0.959893	0.456212	0.0843073	0.295241	-0.101249	0.308769	0.869873	-0.197274	1.25244	1.114	-0.252751	1.21973	1.71352	-0.649201	-0.840536
8947_110_9_mmu-miR-491	8947_110_9	mmu-miR-491	LMT_miRNA_v2_276_rc	mir-491	|mmu-miR-491	0.390452	-0.826249	-0.608092	1.31701	0.650152	-0.268508	-0.215769	-0.223453	-0.130144	-0.325278	0.811459	2.84996	1.87867	1.99484	1.37602	-0.922572	-1.51946	-1.17624	-1.55227	-0.829661	-0.453747	-0.0727885	-0.287251	0.0954676	1.05914	-0.0101775	-1.28111	-0.247044	-1.27013	-0.853175	2.02692	1.12297	1.10417	1.09984	-0.511496	-0.329564	-0.306555	-0.127377	0.179097	-0.290077	0.0267309	-0.660944	-1.24658	-0.158835
9284_114_18_mmu-miR-714	9284_114_18	mmu-miR-714	LMT_miRNA_v2_524_rc	mmu-miR-714	|mmu-miR-714	-0.875533	-1.26308	-0.608508	0.120612	-0.83214	-0.767026	-0.790042	-0.786098	-0.70865	-0.240963	2.47735	2.65533	1.55019	1.78843	0.779075	0.293967	-0.219383	-0.526729	-0.159261	0.00232196	-1.53726	-1.28451	-1.0183	-2.10519	-0.465366	1.29213	-0.271058	0.410705	-0.798686	0.117741	0.480689	0.304796	0.0743989	0.0801737	-1.00812	-0.250868	-0.781936	0.950362	1.97674	0.0404768	0.559465	0.863602	0.00127842	0.344787
9659_118_65_mmu-miR-666	9659_118_65	mmu-miR-666	LMT_miRNA_v2_211_rc	mmu-miR-666	|mmu-miR-666	0.427655	0.0049926	-1.32549	1.06833	-0.00611939	-0.4548	-0.0355131	0.00360936	-0.798696	0.149585	0.853406	2.61894	2.23154	1.54698	0.827581	-0.0130229	-0.916556	-0.408857	-1.05514	-0.655728	-1.0717	-0.471192	-0.126717	-0.974237	0.0419507	1.10466	-1.16656	0.0939781	-1.25274	-0.235139	1.04742	0.546316	0.455733	0.40408	0.278762	0.863595	-0.191638	0.952474	1.58671	-0.284805	0.856529	0.519763	-1.00372	-1.53047
9892_121_52_mmu-miR-685	9892_121_52	mmu-miR-685	LMT_miRNA_v2_1028_rc	mmu-miR-685	|mmu-miR-685	-0.576779	-0.657802	-0.264435	-1.38121	-1.05697	-1.74329	-0.167441	-1.44178	-1.66836	-1.75999	0.99088	1.78478	1.7834	1.41992	2.49014	-0.436117	0.0957873	-0.17484	0.0817302	0.125915	0.418349	-0.657864	0.633511	-0.0964856	-1.62762	1.31932	-0.352413	0.416949	-0.399206	0.161019	1.55391	-0.11675	0.185269	-0.21058	-1.74516	0.026615	0.269436	-0.410465	-0.398226	-0.388237	0.34597	0.989866	-0.0213735	1.10803
[truncated: 3 more columns]

## Sheet: H2N specific miRNAs
HeatID	CombID	mmu_miRID	GeneName	SystematicName	Description	X4176_BT	X503_BT	X53447_BT	X572_BT	X627_BT	C3Tag_2	C3Tag_4	C3Tag_5	C3Tag_7	C3Tag_8	Cmyc_04004021	Cmyc_04004021B	Cmyc_04004022	Cmyc_04005648	Cmyc_043508	FVB_M1_1	FVB_M1_2	FVB_M1_3	FVB_M1_4	FVB_M1_5	H2N_1	H2N_53	H2N_61	H2N_64	H2N_Founder_A	Hras_1.4	Hras_2.4	Hras_3.4	Hras_4.4	Hras_5.4	MMTV.11567	MMTV.11568	MMTV.11570	MMTV.5.1	P53_1570	P53_2979	P53_5354	P53_5809	P53_5817	P53_5851	P53_8546	PyMT_436	PyMT_437	Wnt_4635
10396_127_64_mmu-miR-185	10396_127_64	mmu-miR-185	LMT_miRNA_v2_1390_rc	mir-185	|mmu-miR-185|hsa-miR-185|rno-miR-185	-1.37992	-0.774068	0.192309	1.15609	0.069888	-1.17155	-1.21651	-1.42234	-1.15234	-1.25554	0.864854	2.0707	0.772881	1.64035	1.11017	1.00492	0.375566	0.332	0.271113	0.315376	1.25471	1.62569	1.51171	0.839059	1.26333	0.508808	0.530412	0.45543	0.407659	0.161301	-0.356441	-0.20568	-0.0831831	-0.287196	-1.20315	-1.15211	-1.52228	-1.14653	-1.24797	-1.32711	-1.30298	0.933819	0.380146	-0.346276
10806_132_64_mmu-miR-193	10806_132_64	mmu-miR-193	LMT_miRNA_v2_74_rc	mir-193	|mmu-miR-193|hsa-miR-193a|rno-miR-193|mdo-miR-193	-1.43081	-0.942903	-2.2444	-0.530076	0.0804754	-1.11976	-1.15742	-0.830123	-1.11436	-1.18195	-0.0805646	0.750021	0.686089	0.0929736	-0.250245	1.60612	1.24453	1.12514	0.703634	0.620704	1.8491	1.60926	1.90081	1.03013	1.50984	0.729797	0.0483467	0.0681354	0.370934	0.281654	0.358949	0.0998839	-0.296102	-0.297414	-0.712093	-1.12461	-1.14627	-1.11832	-1.17228	-1.2339	-1.21181	0.335359	0.798359	0.132661
11491_141_11_mmu-let-7d	11491_141_11	mmu-let-7d	LMT_miRNA_v2_191_rc	let-7	|hsa-let-7d|mmu-let-7d|rno-let-7d|mdo-let-7d	-0.773786	-0.108596	-1.32131	0.0595958	-1.17262	-1.12477	-1.69842	-3.3479	-2.06585	-0.865675	-0.810597	-0.216399	0.795225	0.693647	1.19432	0.895726	0.503781	0.581724	0.524361	0.482989	1.90024	1.28936	1.64988	0.828057	1.70898	0.979458	0.226293	0.709927	0.423187	0.442246	-0.230236	0.480401	0.397755	0.360048	-0.023792	-0.243238	-0.829066	-0.220033	-0.468033	-0.182542	-0.353497	-0.102994	0.492625	-0.772122
11638_142_76_mmu-let-7e	11638_142_76	mmu-let-7e	LMT_miRNA_v2_1261_rc	let-7	|hsa-let-7e|mmu-let-7e|rno-let-7e	0.0299844	0.468918	-1.17763	0.587902	-0.473167	-0.920256	-0.961016	-2.68081	-2.69909	-0.744071	-0.959026	0.173423	0.935381	0.939275	1.31203	0.573699	0.170292	0.37817	0.295576	0.26956	1.84836	1.32116	1.7018	0.83922	1.74361	0.630776	-0.111196	0.409548	0.549979	0.326178	0.0460311	0.646288	0.745519	0.513424	-0.252794	0.28685	-0.287247	-1.35059	-1.2449	-0.876941	-1.61653	-0.22267	0.291707	-0.280752
12229_150_11_mmu-let-7f	12229_150_11	mmu-let-7f	LMT_miRNA_v2_1268_rc	let-7	|mmu-let-7f|mmu-let-7f|xtr-let-7f	0.0224257	0.436145	-0.591991	0.470845	-0.202973	-2.09907	-2.15482	-2.41939	-1.8807	-1.68433	-0.147508	0.320357	0.856126	0.794601	0.969025	0.604249	0.436136	0.480661	0.575876	0.42446	1.23186	0.97083	1.10418	0.752632	1.24958	0.811215	0.280857	0.641766	0.356683	0.455529	0.373714	0.811698	0.699578	0.73169	-0.466315	-1.0176	-1.11481	-1.11018	-1.97099	-1.01496	-1.18376	0.15725	0.482735	0.257908
12869_157_77_mmu-miR-130b	12869_157_77	mmu-miR-130b	LMT_miRNA_v2_455_rc	mir-130	|mmu-miR-130b|hsa-miR-130b|rno-miR-130b|xtr-miR-130b	-0.0193344	0.0804342	0.3269	1.51671	0.425091	-0.526977	-0.752025	-1.03329	-0.763359	-0.733365	0.577117	0.22357	0.98809	1.68554	1.06291	-0.288307	-0.892784	-1.34929	-1.31944	-1.0198	1.65784	1.27216	1.66767	0.830976	2.24859	1.76881	-1.09734	-0.691614	-0.736166	0.00325657	0.908223	0.651785	0.520047	0.727466	-0.962878	-0.768425	-1.18992	-0.903182	-0.832156	-0.76916	-0.724449	1.06771	-0.754383	-0.579011
12976_159_20_mmu-miR-691	12976_159_20	mmu-miR-691	LMT_miRNA_v2_367_rc	mmu-miR-691	|mmu-miR-691	0.514847	0.173823	-0.993856	1.23797	0.66285	-0.0123712	0.0795865	-0.0360583	0.105628	0.0875202	-1.47254	1.62709	0.794929	1.33089	1.30007	-1.09969	-1.45375	-1.52244	-1.24833	-1.6534	1.58006	2.14735	1.59006	1.16245	1.33812	-0.84428	-1.28006	-0.760252	-1.58815	-1.5506	0.402451	0.304921	0.593919	0.498964	-0.0461531	0.13047	-0.0389871	0.0327158	0.114418	-0.00333093	0.0322022	0.315556	-1.31808	-0.501145
13238_162_36_mmu-miR-684	13238_162_36	mmu-miR-684	LMT_miRNA_v2_288_rc	mir-684	|mmu-miR-684|mmu-miR-684	0.654239	0.17753	0.386514	0.350392	0.416051	0.54358	0.710407	0.739815	0.706138	1.13534	-0.0776384	-0.123467	-0.167192	0.128678	-0.297974	-0.8416	-1.15446	-0.0944103	-0.95387	-1.30726	2.26669	2.05793	1.73262	1.31844	1.29407	-0.865146	-0.242971	-0.595521	-1.38281	-1.28329	-0.330701	-1.54337	-1.83433	-1.25794	0.501368	0.635043	0.360029	0.640199	1.59095	0.485931	0.532094	-1.03527	-1.43907	-0.27045
13272_162_70_mmu-miR-193	13272_162_70	mmu-miR-193	LMT_miRNA_v2_74_rc	mir-193	|mmu-miR-193|hsa-miR-193a|rno-miR-193|mdo-miR-193	-0.654361	-0.715966	-1.69291	0.273872	0.0608917	-1.13214	-1.25145	-0.944379	-1.23411	-1.27353	-0.110995	0.58894	0.581536	0.0725053	-0.445659	1.68433	1.29778	1.10978	0.708694	0.663277	1.86402	1.53241	1.97295	1.06403	1.47242	0.716795	0.0348445	0.0154786	0.435666	0.241742	0.388038	0.117549	-0.416943	-0.3854	-1.36732	-1.28305	-1.17582	-1.28112	-1.26643	-1.29133	-1.30368	0.336187	0.891823	0.10157
14770_181_10_mmu-miR-98	14770_181_10	mmu-miR-98	LMT_miRNA_v2_1265_rc	let-7	|hsa-miR-98|mmu-miR-98|rno-miR-98|mml-miR-98|ptr-miR-98|ggo-miR-98|ppy-miR-98|age-miR-98|ppa-miR-98|xtr-miR-98|bta-miR-98	0.185766	0.648776	-1.00076	0.741967	-0.0883775	-1.42259	-1.35262	-1.94919	-1.85271	-1.26383	-0.409419	0.523568	1.04333	1.0112	1.33588	0.441991	0.119687	0.054088	0.225645	0.0818067	1.69771	1.38496	1.44869	1.04831	1.63297	0.808036	0.110274	0.371832	0.388879	0.275586	0.472213	0.864987	0.926961	0.783021	-0.277858	-1.33552	-0.623317	-1.04472	-1.88364	-1.87005	-0.781376	0.183395	0.409529	-0.611671
14773_181_13_mmu-let-7e	14773_181_13	mmu-let-7e	LMT_miRNA_v2_1261_rc	let-7	|hsa-let-7e|mmu-let-7e|rno-let-7e	-0.270689	0.445912	-1.21831	0.640845	-0.6089	-1.46723	-0.634799	-3.15646	-0.529206	-1.0882	-1.23283	0.130849	0.953672	1.01154	1.40988	0.552311	0.2746	0.311754	0.319243	0.173944	2.0118	1.41855	1.58821	0.870132	1.81892	0.714535	-0.100512	0.495283	0.540717	0.248382	-0.0390162	0.607949	0.734014	0.555628	-1.47401	0.407247	-0.797887	-0.868156	-1.19405	-0.939033	-1.02527	-0.227998	0.369906	-0.445702
14844_182_2_mmu-miR-185	14844_182_2	mmu-miR-185	LMT_miRNA_v2_1390_rc	mir-185	|mmu-miR-185|hsa-miR-185|rno-miR-185	0.0590957	0.966711	0.15262	1.31184	0.092949	-1.65754	-1.46623	-1.1156	-1.28812	-1.40227	0.939216	2.05095	0.73222	1.38227	1.19457	0.719142	0.159293	-0.0336636	0.102034	0.190476	1.56663	1.66319	1.27666	0.837831	1.38091	0.345997	0.379889	0.234127	0.312811	-0.0500751	-0.399049	-0.240393	-0.144818	-0.299408	-1.12381	-1.43343	-1.53376	-1.33487	-1.32698	-1.3299	-0.857726	0.921491	0.163987	-0.434564
15045_184_39_mmu-miR-130b	15045_184_39	mmu-miR-130b	LMT_miRNA_v2_455_rc	mir-130	|mmu-miR-130b|hsa-miR-130b|rno-miR-130b|xtr-miR-130b	-0.166206	0.160498	0.0873186	1.08115	0.637143	-1.09127	-0.533028	-0.875957	-0.713312	-0.812354	0.779574	0.394611	1.02244	1.67994	1.20342	-0.759046	-1.13908	-1.14867	-0.681576	-0.888935	1.69076	1.31142	1.34869	0.963706	2.54104	1.84562	-0.732687	-0.751631	-0.369052	0.210649	0.860165	0.70662	0.591579	0.707289	-1.06502	-0.986011	-1.55498	-0.691195	-0.640633	-0.981534	-0.893534	0.188657	-0.499621	-0.422855
15280_187_28_mmu-miR-469	15280_187_28	mmu-miR-469	LMT_miRNA_v2_1342_rc	mmu-miR-469	|mmu-miR-469	-0.10039	-1.03076	1.16851	-0.732286	1.30818	-0.180102	0.36592	1.86802	0.257614	0.54718	1.59551	-0.753565	-0.740799	-0.107095	-0.0585832	-1.10163	-1.34965	-0.997036	-1.3456	-2.10483	2.02957	1.62602	1.63581	1.21165	1.15765	-0.83426	0.0847267	0.174874	0.503446	-0.435751	-1.01464	-1.64633	-1.10719	-1.27389	0.777714	0.059504	-0.398791	0.239061	0.320108	0.310241	0.987485	-0.662389	-0.17217	0.120885
15617_191_37_mmu-miR-539	15617_191_37	mmu-miR-539	LMT_miRNA_v2_671_rc	mir-154	|hsa-miR-539|mmu-miR-539|rno-miR-539	0.0923713	-0.3855	1.02571	-0.223065	1.41104	0.394026	1.11128	0.769891	0.877106	0.89673	-0.880184	-0.401608	-0.297234	-0.13446	-0.543581	-0.642756	-0.575976	-0.264372	-0.0651533	0.14783	1.62276	1.07873	1.35358	1.63933	0.804747	-1.41485	1.96504	-1.2146	-0.564725	-1.0122	-1.01883	-1.05587	-0.0951027	-0.570367	0.476193	0.453618	-0.165827	0.938555	0.954792	0.542716	0.707105	-0.132179	-1.24327	-1.03456
15618_191_38_mmu-miR-98	15618_191_38	mmu-miR-98	LMT_miRNA_v2_1265_rc	let-7	|hsa-miR-98|mmu-miR-98|rno-miR-98|mml-miR-98|ptr-miR-98|ggo-miR-98|ppy-miR-98|age-miR-98|ppa-miR-98|xtr-miR-98|bta-miR-98	0.370352	0.450134	-0.981632	0.765453	-0.0260005	-1.28498	-1.24662	-1.82259	-1.06835	-1.7559	-0.23236	0.589763	1.04931	1.01355	1.35885	0.43066	0.124196	0.0891679	0.184873	0.202737	1.739	1.42688	1.47457	1.06279	1.75414	0.624183	0.161009	0.427649	0.356335	0.467894	0.410814	0.779472	0.936042	0.84165	-1.27414	-0.390719	-1.57697	-0.881373	-1.17535	-1.64026	-1.50717	0.193599	0.413892	-0.722484
15695_192_33_mmu-miR-130b	15695_192_33	mmu-miR-130b	LMT_miRNA_v2_455_rc	mir-130	|mmu-miR-130b|hsa-miR-130b|rno-miR-130b|xtr-miR-130b	0.590658	-0.574161	0.237348	1.2114	0.536473	-1.02927	-0.453712	-0.752655	0.098881	-0.684727	0.709871	0.773504	1.00036	1.5856	1.14466	-1.92757	-0.879383	-1.50863	-1.15267	-0.978413	1.67596	1.20082	1.47242	0.803395	2.37842	1.77491	-0.754049	-0.647973	-0.316913	0.184163	0.709884	0.518285	0.589674	0.82874	-0.975513	-0.282316	-1.5681	-0.622621	-0.403388	-0.704748	-0.59552	-0.0283941	-0.451538	-0.370535
2116_26_66_mmu-let-7d	2116_26_66	mmu-let-7d	LMT_miRNA_v2_191_rc	let-7	|hsa-let-7d|mmu-let-7d|rno-let-7d|mdo-let-7d	-0.454183	0.248038	-1.3214	0.196568	-0.979436	-1.05744	-1.90592	-3.27431	-2.5743	-1.04083	-0.651584	-0.0551066	0.872107	0.591847	1.16984	0.864469	0.35983	0.481762	0.510739	0.562127	1.82759	1.2109	1.69412	0.816538	1.60357	0.864038	0.240684	0.48343	0.350359	0.389073	-0.181885	0.41912	0.374496	0.366959	-1.00122	-0.143167	-0.452355	-0.226064	-0.439177	-0.0851945	-0.397267	-0.0147365	0.501649	-0.602187
3158_39_42_mmu-miR-130b	3158_39_42	mmu-miR-130b	LMT_miRNA_v2_455_rc	mir-130	|mmu-miR-130b|hsa-miR-130b|rno-miR-130b|xtr-miR-130b	-0.430644	0.311237	0.407886	-0.668679	0.194781	-0.645795	-0.722321	-0.781145	-0.6441	-0.617491	0.749083	0.21414	0.926983	1.53427	1.19092	-0.976952	-1.25688	-0.797989	-1.81935	-1.01082	1.84129	1.60232	1.69591	1.03092	2.27888	1.97555	-0.788413	-0.649039	-0.324799	0.300814	1.02855	0.784561	0.707418	0.847265	-0.759871	-0.763646	-0.629785	-0.956686	-0.915149	-0.826796	-0.834659	0.383015	-0.506399	-0.692132
3571_44_45_mmu-miR-98	3571_44_45	mmu-miR-98	LMT_miRNA_v2_1265_rc	let-7	|hsa-miR-98|mmu-miR-98|rno-miR-98|mml-miR-98|ptr-miR-98|ggo-miR-98|ppy-miR-98|age-miR-98|ppa-miR-98|xtr-miR-98|bta-miR-98	-0.434228	0.876875	-0.967013	0.32455	-0.192012	-1.78817	-1.53285	-1.86243	-1.76319	-1.5517	-0.368571	0.53725	1.13885	0.794672	1.3	0.519543	0.0848981	0.186324	0.122377	0.184433	1.82413	1.42112	1.63487	1.04652	1.75698	0.672874	0.0935015	0.314363	0.407495	0.0966877	0.574073	0.948402	0.989488	0.848805	-0.575837	-0.508423	-1.30525	-1.06924	-1.46166	-1.07292	-1.00444	0.156198	0.469651	-0.567815
3851_47_79_mmu-miR-691	3851_47_79	mmu-miR-691	LMT_miRNA_v2_367_rc	mmu-miR-691	|mmu-miR-691	0.250618	-0.353449	-0.3418	1.29633	0.693554	0.295352	0.123356	0.1447	0.168942	0.122551	-1.17502	1.6333	0.799109	1.53212	1.30358	-1.07717	-1.39699	-1.48207	-1.21665	-1.6543	1.44989	2.14454	1.61668	1.19137	1.15873	-1.11504	-1.24519	-1.17353	-1.5902	-1.52474	0.492848	0.289379	0.643188	0.583468	0.0903287	0.143359	0.0871876	0.0794853	0.110211	0.152973	0.189636	-0.990765	-1.05075	-0.374412
4199_52_17_mmu-let-7d	4199_52_17	mmu-let-7d	LMT_miRNA_v2_191_rc	let-7	|hsa-let-7d|mmu-let-7d|rno-let-7d|mdo-let-7d	-0.841752	-0.511713	-1.12023	-0.151572	-0.992083	-1.71529	-1.73123	-3.20314	-2.13838	-1.07738	-0.650623	0.00107117	0.885144	0.591498	1.27642	0.889883	0.39349	0.592291	0.44721	0.495134	1.80964	1.24661	1.64472	0.833851	1.67666	0.916302	0.196383	0.555745	0.419355	0.345185	-0.146869	0.485227	0.391636	0.380659	-0.923721	-0.209617	-0.621405	0.55075	-0.252151	-0.0150292	-0.276358	-0.0394889	0.499899	-0.688879
4361_54_15_mmu-let-7d	4361_54_15	mmu-let-7d	LMT_miRNA_v2_191_rc	let-7	|hsa-let-7d|mmu-let-7d|rno-let-7d|mdo-let-7d	-0.830162	-0.442989	-1.19822	-0.048598	-0.97201	-1.51951	-1.85142	-2.95011	-2.96082	-0.801167	-0.623538	-0.0141925	0.809823	0.605007	1.19568	0.827437	0.262954	0.577706	0.465108	0.550062	1.74515	1.16863	1.57722	0.809195	1.56994	0.99563	0.265985	0.528134	0.411745	0.3271	-0.168356	0.462939	0.404582	0.360037	-0.410359	-0.15031	-0.645401	0.558323	-0.381384	0.159531	-0.396493	0.0853126	0.489733	-0.637533
8052_99_16_mmu-let-7e	8052_99_16	mmu-let-7e	LMT_miRNA_v2_1261_rc	let-7	|hsa-let-7e|mmu-let-7e|rno-let-7e	-0.514505	0.594581	-1.2672	0.0316586	-0.668898	-1.177	-0.739347	-3.13054	-1.51389	-1.06236	-1.10152	0.24897	1.05406	0.886199	1.46011	0.560427	0.20871	0.365994	0.334774	0.275384	2.03986	1.46006	1.62696	0.854246	2.08413	0.747191	-0.151168	0.393469	0.504511	0.145785	-0.00846919	0.643016	0.767121	0.504705	-0.469114	0.149578	-0.79936	-0.71295	-1.01211	-0.5649	-1.36462	-0.142855	0.347227	-0.46267
8109_99_73_mmu-miR-98	8109_99_73	mmu-miR-98	LMT_miRNA_v2_1265_rc	let-7	|hsa-miR-98|mmu-miR-98|rno-miR-98|mml-miR-98|ptr-miR-98|ggo-miR-98|ppy-miR-98|age-miR-98|ppa-miR-98|xtr-miR-98|bta-miR-98	0.319835	0.651263	-0.966784	0.691721	-0.0194392	-1.74781	-1.45246	-1.81503	-1.3768	-1.76859	-0.36314	0.604113	1.0735	0.971376	1.37614	0.490311	0.0847897	0.195281	0.121694	0.144254	1.72302	1.36162	1.56794	1.04707	1.75454	0.689519	0.0627134	0.31342	0.381842	0.198584	0.518412	0.886604	0.928362	0.816727	-1.29922	-1.63418	-0.798825	-0.97973	-1.02645	-1.0888	-1.21749	0.00732421	0.4213	-0.546296
837_11_17_mmu-miR-691	837_11_17	mmu-miR-691	LMT_miRNA_v2_367_rc	mmu-miR-691	|mmu-miR-691	0.228037	-0.163684	-0.313698	1.45623	0.742996	0.282627	0.318489	0.164486	0.175076	0.0270829	-0.963394	1.52177	0.672338	1.6097	0.998613	-1.19263	-1.4958	-1.583	-1.25762	-1.73236	1.46252	2.22552	1.73144	1.12455	1.32415	-1.24545	-1.76255	-1.30625	-1.13615	-1.02318	0.592035	0.23487	0.595224	0.567021	0.00463327	0.0810644	0.0724423	-0.434867	-0.0265262	0.0392298	0.018628	-0.331287	-1.01838	-0.486589
9849_121_9_mmu-miR-193	9849_121_9	mmu-miR-193	LMT_miRNA_v2_74_rc	mir-193	|mmu-miR-193|hsa-miR-193a|rno-miR-193|mdo-miR-193	-0.9141	-0.948644	-1.7379	0.708038	0.100585	-1.23944	-0.68996	-1.21596	-1.17354	-1.29163	-0.136947	0.623595	0.678135	0.123221	-0.303371	1.65967	1.31654	1.16958	0.688859	0.667879	1.82651	1.52427	1.84218	0.982727	1.33707	0.619911	0.0432097	0.0553339	0.440544	0.269115	0.38869	0.0713347	-0.348388	-0.361561	-1.39106	-1.27363	-1.26116	-1.25581	-1.27875	-1.27444	-1.3196	0.411806	0.876493	0.062068
[truncated: 3 more columns]

## Sheet: Hras specific miRNAs
HeatID	CombID	mmu_miRID	GeneName	SystematicName	Description	X4176_BT	X503_BT	X53447_BT	X572_BT	X627_BT	C3Tag_2	C3Tag_4	C3Tag_5	C3Tag_7	C3Tag_8	Cmyc_04004021	Cmyc_04004021B	Cmyc_04004022	Cmyc_04005648	Cmyc_043508	FVB_M1_1	FVB_M1_2	FVB_M1_3	FVB_M1_4	FVB_M1_5	H2N_1	H2N_53	H2N_61	H2N_64	H2N_Founder_A	Hras_1.4	Hras_2.4	Hras_3.4	Hras_4.4	Hras_5.4	MMTV.11567	MMTV.11568	MMTV.11570	MMTV.5.1	P53_1570	P53_2979	P53_5354	P53_5809	P53_5817	P53_5851	P53_8546	PyMT_436	PyMT_437	Wnt_4635
10035_123_31_mmu-miR-200c	10035_123_31	mmu-miR-200c	LMT_miRNA_v2_832_rc	mir-8	|hsa-miR-200c|mmu-miR-200c|rno-miR-200c|mdo-miR-200c	-0.876009	-0.614654	-1.72543	-1.35315	-1.73644	-1.30836	-0.935574	-1.48826	-1.39579	-0.602367	-0.567116	-0.600085	-0.056199	-0.572384	0.402414	0.410114	0.335289	0.0125396	0.898485	0.72741	0.357838	-0.229793	0.228543	-0.603261	0.04142	1.91991	0.796207	1.50886	1.0858	1.37958	0.86987	0.98737	0.927471	0.818453	0.405131	0.467277	0.00476185	-0.572744	-0.604121	0.10278	0.458962	0.743759	1.05887	-3.01941
10352_127_20_mmu-miR-30b	10352_127_20	mmu-miR-30b	LMT_miRNA_v2_1429_rc	mir-30	|mmu-miR-30b|hsa-miR-30b|rno-miR-30b|gga-miR-30b|dre-miR-30b|fru-miR-30b|tni-miR-30b|bta-miR-30b|xtr-miR-30b	-1.66311	0.21002	-1.06582	-0.882291	-0.764389	-1.47153	-1.43729	-1.47793	0.015161	-1.44225	-0.40284	-0.257544	0.107011	-0.482962	0.492418	1.19679	0.834417	0.818736	0.729624	0.580382	0.659483	0.356749	0.392259	0.00100006	0.93896	1.71485	0.893463	1.04227	1.28535	1.23204	0.449081	0.697567	0.499341	0.399306	-1.30589	-1.0653	-1.46633	-1.23724	-1.42929	-1.34457	-1.42053	0.61718	0.926674	0.494392
10451_128_37_mmu-miR-200a	10451_128_37	mmu-miR-200a	LMT_miRNA_v2_788_rc	mir-8	|mmu-miR-200a|rno-miR-200a|gga-miR-200a|dre-miR-200a|fru-miR-200a|tni-miR-200a|xtr-miR-200a	-1.2917	-1.05847	-0.963767	-1.76204	-2.17775	-0.824245	-0.40916	-1.47943	-0.229503	-0.940901	0.423942	-0.557285	0.100594	-0.734688	0.18817	1.10183	0.803807	0.878735	1.0908	0.887993	0.640574	0.0643394	0.724606	0.0598868	-1.8567	1.49339	0.828025	1.49566	1.30072	1.27069	0.667298	0.439994	0.0497739	0.295731	0.472676	-0.173414	-0.197711	-0.141899	-0.546312	-1.01531	-0.20795	0.817763	1.11779	-2.52592
11012_135_24_mmu-miR-191	11012_135_24	mmu-miR-191	LMT_miRNA_v2_404_rc	mir-191	|mmu-miR-191|hsa-miR-191|rno-miR-191|xtr-miR-191|mdo-miR-191	-0.647296	-0.0948267	-0.70661	-1.25826	-1.33621	-1.50896	-1.47108	-1.02435	-1.46806	-1.47988	0.0968868	-0.28216	-0.132365	-0.159031	0.796139	1.08719	0.85061	0.852749	0.941607	0.959509	0.422486	-0.0452478	0.159817	-0.488296	0.845039	1.79469	1.03992	0.976272	1.41401	1.44267	0.199632	0.459453	0.253331	0.210464	-0.51631	-1.44025	-0.781691	-1.51588	-1.50213	-0.781421	-1.57422	0.767616	1.08161	0.694878
11635_142_73_mmu-miR-183	11635_142_73	mmu-miR-183	LMT_miRNA_v2_997_rc	mir-183	|mmu-miR-183|hsa-miR-183|rno-miR-183|gga-miR-183|dre-miR-183|ssc-miR-183|mml-miR-183|ptr-miR-183|ggo-miR-183|sla-miR-183|mne-miR-183|ppa-miR-183|fru-miR-183|tni-miR-183|xtr-miR-183|mdo-miR-183	-1.82139	-0.927472	-1.8176	-1.21259	-0.512767	-0.110726	-0.220148	0.116649	-0.173104	0.298432	-1.47332	-1.27061	-1.20108	-0.69249	-0.829892	-0.0923974	-0.280644	-0.00614759	0.527942	0.40537	0.178832	-0.434639	0.0714523	-1.35012	0.393779	2.62485	1.14035	1.81295	0.934524	1.43027	0.17367	0.416211	0.333243	0.372521	0.332806	1.44339	0.913286	-0.250574	0.502889	1.08912	-0.207737	0.702983	1.40696	-2.22635
11866_145_58_mmu-miR-362	11866_145_58	mmu-miR-362	LMT_miRNA_v2_115_rc	mir-362	|mmu-miR-362	0.393245	0.398893	-1.66067	-0.0276315	-1.77159	0.440045	0.640976	0.101206	0.434612	0.349847	-2.40226	-0.811315	-0.84892	-1.8264	-0.905544	1.05272	0.26783	0.299272	0.778978	0.66725	-1.58236	-1.88103	-0.949803	-2.32293	-0.395641	1.70332	0.996547	0.996188	1.43222	0.941873	-0.264179	0.289504	0.114673	-0.0728032	0.296667	0.394161	-0.0478878	0.444157	0.89672	0.229973	0.196815	-0.284213	0.844265	0.995546
1196_15_48_mmu-miR-200c	1196_15_48	mmu-miR-200c	LMT_miRNA_v2_832_rc	mir-8	|hsa-miR-200c|mmu-miR-200c|rno-miR-200c|mdo-miR-200c	-1.23433	-1.28008	-1.51324	-1.73476	-1.39738	-1.01376	-1.43383	-1.55259	-1.07363	-0.244089	-0.531726	-0.238934	0.0617805	-0.216068	0.660397	0.449656	0.227701	-0.104473	0.794177	0.641684	0.45988	0.193044	0.558435	-0.411276	0.719762	1.75205	0.769676	1.34464	0.946125	1.27003	0.850589	0.985529	0.938279	0.778411	-0.553707	0.341363	-0.458359	-0.631169	-0.0810002	0.0317583	0.414914	0.724882	1.11439	-3.16684
1248_16_18_mmu-miR-148a	1248_16_18	mmu-miR-148a	LMT_miRNA_v2_1075_rc	mir-148	|hsa-miR-148a|mmu-miR-148a|gga-miR-148a|ssc-miR-148a|bta-miR-148a|xtr-miR-148a	-0.414391	-1.73669	-1.29611	-1.05149	-1.4003	-1.24174	-1.23596	-1.33513	-1.29433	-1.40562	-0.209076	-0.341147	0.576557	-0.368095	0.374486	1.20755	0.882077	0.806128	1.35077	1.07543	0.448525	0.14697	0.700435	-0.125819	0.80782	1.75339	0.984149	1.16351	0.820528	1.31545	0.839354	0.984938	0.654064	0.625297	0.152261	-1.33266	-0.745529	-0.707594	-1.42858	-0.809362	-1.39767	0.730082	1.0794	-0.661662
12879_158_5_mmu-miR-182	12879_158_5	mmu-miR-182	LMT_miRNA_v2_1639_rc	mir-182	|mmu-miR-182|hsa-miR-182|dre-miR-182|mml-miR-182|ppy-miR-182|xtr-miR-182|mdo-miR-182	-1.04364	-1.23962	-0.939209	-1.60627	-1.31709	-0.830145	-0.862684	-0.750792	-0.748097	-0.71267	-1.01075	-1.53749	-1.44655	-0.7204	-0.055127	1.07444	0.833334	0.737781	0.661658	0.400226	0.362863	0.0479927	-0.0881702	-0.522511	0.636446	2.12852	1.19062	1.67772	1.21017	1.62237	0.283546	0.731852	0.481307	0.629702	-0.0441872	-0.7588	-0.834015	-0.841324	-0.773195	-0.253503	-0.752526	0.7606	1.47187	-0.820365
1288_16_58_mmu-miR-182	1288_16_58	mmu-miR-182	LMT_miRNA_v2_1639_rc	mir-182	|mmu-miR-182|hsa-miR-182|dre-miR-182|mml-miR-182|ppy-miR-182|xtr-miR-182|mdo-miR-182	-1.22973	-1.33557	-0.904728	-1.2848	-1.52245	-0.739921	-0.813426	-0.899168	-0.718978	-0.771419	-1.09363	-1.57173	-1.50207	-0.975143	-0.135476	0.998852	0.722007	0.731708	0.687084	0.413121	0.360165	-0.120853	0.193806	-0.424572	0.651875	2.13249	1.13523	1.64217	1.14498	1.62367	0.274847	0.667332	0.462083	0.621474	0.371679	-0.205398	-0.579633	-0.746764	-0.906912	-0.755865	-0.731051	0.681479	1.39407	-0.705865
13783_169_7_mmu-miR-182	13783_169_7	mmu-miR-182	LMT_miRNA_v2_1639_rc	mir-182	|mmu-miR-182|hsa-miR-182|dre-miR-182|mml-miR-182|ppy-miR-182|xtr-miR-182|mdo-miR-182	-1.02426	-1.19806	-1.23088	-1.50611	-2.03323	-0.931963	-0.723622	-0.807425	-0.783427	-0.418579	-1.01685	-1.55271	-1.37582	-0.64713	-0.105433	1.02454	0.781529	0.70089	0.624494	0.442612	0.274611	-0.101082	0.0114228	-0.393525	0.539313	2.1001	1.18119	1.66509	1.14303	1.5626	0.28119	0.696098	0.452372	0.604844	-0.178774	0.358302	-0.575412	-0.87731	-0.791367	-0.227169	-0.77847	0.763529	1.4136	-0.847102
14217_174_31_mmu-miR-30b	14217_174_31	mmu-miR-30b	LMT_miRNA_v2_1429_rc	mir-30	|mmu-miR-30b|hsa-miR-30b|rno-miR-30b|gga-miR-30b|dre-miR-30b|fru-miR-30b|tni-miR-30b|bta-miR-30b|xtr-miR-30b	-1.42265	0.182378	-1.25935	-0.511514	-0.665484	-1.61225	-1.30092	-1.50316	-1.36608	-1.38937	-0.144715	-0.140553	0.0747297	-0.360382	0.520753	1.16734	0.784262	0.820625	0.786145	0.661882	0.545948	0.33088	0.514144	-0.0232014	0.895864	1.62843	0.901254	1.05887	1.28397	1.28368	0.460101	0.691547	0.450865	0.396468	-1.24466	-1.31239	-1.23515	-0.973258	-1.31577	-1.53846	-1.36919	0.678039	0.957823	0.533371
15157_185_69_mmu-miR-200a	15157_185_69	mmu-miR-200a	LMT_miRNA_v2_788_rc	mir-8	|mmu-miR-200a|rno-miR-200a|gga-miR-200a|dre-miR-200a|fru-miR-200a|tni-miR-200a|xtr-miR-200a	-0.452414	-0.821545	-1.18254	-2.60159	-2.05174	-1.01875	-0.960322	-1.6673	-1.21894	-1.27759	0.271197	-0.210507	-0.075963	-0.292432	0.204454	0.999555	0.613394	0.684498	1.00005	0.744873	0.682052	0.471065	1.01617	0.35131	0.533791	1.33278	0.766168	1.35975	1.20091	1.16243	0.539578	0.377135	0.120561	0.151695	0.258877	0.569819	-0.0360337	-0.218689	-0.753175	-0.430773	-0.305316	0.713586	1.04071	-2.85403
2144_27_12_mmu-miR-200c	2144_27_12	mmu-miR-200c	LMT_miRNA_v2_832_rc	mir-8	|hsa-miR-200c|mmu-miR-200c|rno-miR-200c|mdo-miR-200c	-1.38899	-1.77276	-1.42753	-1.96117	-1.33934	-1.46079	-1.38727	-1.2302	-1.3041	-0.163038	-0.507482	-0.242906	0.0440371	-0.148449	0.600642	0.424156	0.125259	-0.138481	0.7484	0.662228	0.390749	0.145991	0.551803	-0.40995	0.617989	1.69275	0.770087	1.31765	0.911997	1.20903	0.826264	0.941493	0.866523	0.742136	0.680192	0.519687	0.222596	0.0362635	-0.437899	-0.298056	0.0899188	0.760636	1.04279	-2.9707
3411_42_49_mmu-miR-183	3411_42_49	mmu-miR-183	LMT_miRNA_v2_997_rc	mir-183	|mmu-miR-183|hsa-miR-183|rno-miR-183|gga-miR-183|dre-miR-183|ssc-miR-183|mml-miR-183|ptr-miR-183|ggo-miR-183|sla-miR-183|mne-miR-183|ppa-miR-183|fru-miR-183|tni-miR-183|xtr-miR-183|mdo-miR-183	-0.242142	-0.758956	-1.99755	-0.341458	-0.983831	-0.255801	-0.355158	-0.401107	-0.187718	-0.233202	-1.46204	-1.07773	-0.861946	-1.47167	-1.3692	0.564974	-0.158614	-0.00587474	0.503773	0.258095	0.0864587	-0.437415	0.0381173	-1.02777	-0.944489	2.52878	1.17333	1.95147	0.846516	1.64331	0.110622	0.331686	0.323986	0.389313	1.28455	1.13141	0.595886	-0.251205	0.234294	0.843844	0.527207	0.785199	1.4275	-2.43527
4139_51_39_mmu-miR-183	4139_51_39	mmu-miR-183	LMT_miRNA_v2_997_rc	mir-183	|mmu-miR-183|hsa-miR-183|rno-miR-183|gga-miR-183|dre-miR-183|ssc-miR-183|mml-miR-183|ptr-miR-183|ggo-miR-183|sla-miR-183|mne-miR-183|ppa-miR-183|fru-miR-183|tni-miR-183|xtr-miR-183|mdo-miR-183	0.382416	-0.568354	-2.00063	-0.115552	-0.834226	-0.242823	-0.323465	-0.32391	-0.179458	-0.217231	-1.55262	-1.02463	-1.19257	-1.67669	0.495485	0.591698	-0.200123	0.0858815	0.652606	0.577533	-0.483776	-1.04837	-0.723769	-0.904811	-0.353731	2.68393	1.23505	1.98907	0.887022	1.60302	0.0993113	0.51058	0.23956	0.40784	0.744169	-0.321669	-0.227168	0.149622	0.334492	1.19633	-0.272495	0.887318	1.60014	-2.41492
4405_54_59_mmu-miR-183	4405_54_59	mmu-miR-183	LMT_miRNA_v2_997_rc	mir-183	|mmu-miR-183|hsa-miR-183|rno-miR-183|gga-miR-183|dre-miR-183|ssc-miR-183|mml-miR-183|ptr-miR-183|ggo-miR-183|sla-miR-183|mne-miR-183|ppa-miR-183|fru-miR-183|tni-miR-183|xtr-miR-183|mdo-miR-183	-0.838746	-0.622436	-0.575486	-0.655188	-1.05837	-0.287416	-0.409602	-0.250583	-0.254465	-0.303314	-1.86775	-1.22305	-1.3327	-0.804747	-1.18975	0.497615	-0.0672675	-0.010952	0.654402	0.34877	0.0905229	-0.179776	-0.0648187	-1.00552	0.260269	2.68128	1.20376	2.00303	0.839426	1.65475	0.0440372	0.400578	0.388205	0.424701	1.17897	-0.340978	1.48614	-0.116952	-0.379267	0.230823	0.308626	0.765873	1.54684	-2.73229
4439_55_11_mmu-miR-30b	4439_55_11	mmu-miR-30b	LMT_miRNA_v2_1429_rc	mir-30	|mmu-miR-30b|hsa-miR-30b|rno-miR-30b|gga-miR-30b|dre-miR-30b|fru-miR-30b|tni-miR-30b|bta-miR-30b|xtr-miR-30b	-1.08885	-0.194393	-1.2292	-0.447028	-0.743176	-1.70441	-1.61395	-1.6488	-1.49089	-1.7563	-0.519036	-0.188432	0.0142247	-0.351585	0.444577	1.18095	0.755807	0.770161	0.738746	0.602514	0.59517	0.289816	0.610908	-0.0195513	0.637446	1.72001	0.92059	1.0837	1.27657	1.2662	0.43959	0.667188	0.401558	0.379108	0.0564169	-1.55511	-0.779372	-0.0279267	-1.4226	-1.57972	-1.5153	0.6641	0.917557	0.433741
4621_57_29_mmu-miR-148a	4621_57_29	mmu-miR-148a	LMT_miRNA_v2_1075_rc	mir-148	|hsa-miR-148a|mmu-miR-148a|gga-miR-148a|ssc-miR-148a|bta-miR-148a|xtr-miR-148a	-1.05179	0.471509	-1.34608	-1.22284	-1.77155	-1.28631	-1.3167	-1.01428	-1.26339	-1.28807	-0.204613	-0.630341	0.594551	-0.726212	0.428455	1.21383	0.904111	0.855439	1.25487	1.03283	0.445008	0.213468	0.531987	-0.242421	0.952687	1.74509	0.934523	1.15871	0.823193	1.28752	0.822528	0.955317	0.673447	0.620794	-0.164335	-1.33099	-0.575784	-0.563667	-1.38253	-1.40566	-1.30692	0.665339	1.12249	-0.674754
5266_65_18_mmu-miR-200a	5266_65_18	mmu-miR-200a	LMT_miRNA_v2_788_rc	mir-8	|mmu-miR-200a|rno-miR-200a|gga-miR-200a|dre-miR-200a|fru-miR-200a|tni-miR-200a|xtr-miR-200a	-0.964829	-0.882256	-1.0989	-2.30385	-1.92537	-1.10561	-0.815537	-1.64417	-1.20478	-1.0666	0.301237	-0.0933813	0.139322	-0.231334	0.287411	0.988883	0.66572	0.731038	1.03984	0.815999	0.878855	0.585035	0.917035	0.354772	0.71608	1.46119	0.779801	1.34728	1.26409	1.17202	0.542708	0.383924	0.156934	0.213877	-0.208902	-0.194101	-0.402549	-0.588538	-0.368198	-0.447535	-0.718051	0.793497	1.07735	-2.87093
6092_75_24_mmu-miR-148a	6092_75_24	mmu-miR-148a	LMT_miRNA_v2_1075_rc	mir-148	|hsa-miR-148a|mmu-miR-148a|gga-miR-148a|ssc-miR-148a|bta-miR-148a|xtr-miR-148a	-0.570412	0.490081	-1.38701	-1.40069	-1.59413	-1.41459	-1.43456	-1.11174	-1.26886	-1.41698	-0.285432	-1.05919	0.656085	-0.677265	0.607424	1.20186	0.926911	0.890966	1.29389	1.01952	0.432486	0.196317	0.395271	-0.262516	0.857511	1.81724	0.956164	1.17432	0.813247	1.32864	0.782613	0.976593	0.710849	0.569267	-0.529423	-0.921934	-0.751609	-1.11477	-1.48631	-0.641992	-0.79758	0.689998	1.09574	-0.736492
6931_85_43_mmu-miR-181c	6931_85_43	mmu-miR-181c	LMT_miRNA_v2_49_rc	mir-181	|hsa-miR-181c|mmu-miR-181c|rno-miR-181c|ssc-miR-181c|mml-miR-181c|ptr-miR-181c|ggo-miR-181c|ppa-miR-181c	1.06889	0.452199	-1.86021	0.226905	-1.58597	-0.240613	-0.240347	-0.255421	-0.228766	-0.206645	-0.781669	-0.859949	-0.17657	-1.84515	-1.04935	0.81834	0.0261923	0.064669	0.514009	0.882932	0.293785	-1.73655	-1.5342	-1.25561	-0.0553899	1.4932	1.2501	1.373	1.00809	1.41215	1.08073	0.870745	-2.37014	0.917665	0.468498	-0.396696	-0.300843	-0.207804	-0.388158	-0.455445	-0.368754	0.470391	1.47522	-0.606868
7925_97_53_mmu-miR-99a	7925_97_53	mmu-miR-99a	LMT_miRNA_v2_148_rc	mir-99	|mmu-miR-99a	-0.72923	-0.853154	-1.14077	-1.1921	-1.95181	-1.67849	-0.365806	-0.318267	-1.43754	-0.510528	-1.21255	-0.775824	0.121676	-1.08679	-0.907151	1.59566	1.21651	1.26125	1.09789	1.28158	0.31801	-0.626648	0.109404	-0.911809	-1.57704	1.53693	0.761355	1.45576	1.10236	1.56296	-0.823574	0.357395	-0.405216	0.0793548	0.165641	-0.238634	-0.125647	-0.740933	0.0555592	0.770215	-0.129964	0.629595	1.10493	-0.0332549
8777_108_3_mmu-miR-182	8777_108_3	mmu-miR-182	LMT_miRNA_v2_1639_rc	mir-182	|mmu-miR-182|hsa-miR-182|dre-miR-182|mml-miR-182|ppy-miR-182|xtr-miR-182|mdo-miR-182	-1.09075	-1.64613	-1.33832	-0.934046	-1.54834	-0.507832	-1.06194	-0.927649	-0.390616	-0.415344	-1.24914	-1.82213	-1.15714	-0.679953	-0.118145	0.973667	0.703032	0.679618	0.618196	0.396084	0.242904	-0.0227057	-0.231622	-0.658724	0.520025	2.21394	1.17777	1.71438	1.11127	1.63468	0.20341	0.673605	0.396688	0.56372	0.320691	-0.298097	-0.296896	-0.519357	-1.10249	-0.0986351	-0.767128	0.722017	1.38468	-0.974562
8818_108_44_mmu-miR-191	8818_108_44	mmu-miR-191	LMT_miRNA_v2_404_rc	mir-191	|mmu-miR-191|hsa-miR-191|rno-miR-191|xtr-miR-191|mdo-miR-191	0.135876	-0.156384	-0.452833	-0.435415	-1.53527	-0.69555	-0.672629	-0.723569	-0.693926	-0.718571	0.461403	-1.09825	0.00496401	-0.844757	-1.18384	1.23141	0.996787	0.983605	1.15383	1.14243	-1.63916	-1.61123	-1.49859	-1.28782	-0.489134	1.61592	1.18902	1.16261	1.41348	1.39269	0.603124	0.509384	-1.67989	0.475421	-0.689561	-0.669162	0.485906	-0.657448	-0.744634	-0.143287	-0.54115	0.520917	1.13378	0.95365
9039_111_19_mmu-miR-30b	9039_111_19	mmu-miR-30b	LMT_miRNA_v2_1429_rc	mir-30	|mmu-miR-30b|hsa-miR-30b|rno-miR-30b|gga-miR-30b|dre-miR-30b|fru-miR-30b|tni-miR-30b|bta-miR-30b|xtr-miR-30b	0.555756	0.347297	-1.18166	-1.11951	-0.787563	-1.5221	-1.53372	-1.3164	-1.33056	-1.45745	-0.478216	-0.511014	0.0375953	-0.39796	0.43467	1.15843	0.760361	0.761091	0.73105	0.598851	0.629154	0.383828	0.365449	-0.0363463	0.978955	1.6784	0.872391	1.06257	1.2668	1.20573	0.423355	0.686435	0.476125	0.381301	-0.375252	-1.16895	-1.54389	-1.43812	-1.54794	-1.64008	-1.33982	0.6109	0.908304	0.456846
929_12_27_mmu-miR-191	929_12_27	mmu-miR-191	LMT_miRNA_v2_404_rc	mir-191	|mmu-miR-191|hsa-miR-191|rno-miR-191|xtr-miR-191|mdo-miR-191	-1.12759	-0.596524	-0.827641	-1.91978	-0.897024	-1.31817	-1.32254	-1.44341	-1.39048	-1.53424	0.0792364	-0.00855099	-0.167264	-0.0473878	0.494466	1.09939	0.818422	0.682893	0.961607	0.945208	0.444791	-0.0635805	0.291983	-0.432618	0.651996	1.72738	1.04358	0.966101	1.36907	1.36942	0.200698	0.464653	0.198483	0.249429	0.139791	-1.14521	-1.4544	-0.531595	-1.63656	-0.384744	-1.64132	0.80264	1.06494	0.782266
[truncated: 3 more columns]

## Sheet: MMTV-PyMT specific miRNAs
HeatID	CombID	mmu_miRID	GeneName	SystematicName	Description	X4176_BT	X503_BT	X53447_BT	X572_BT	X627_BT	C3Tag_2	C3Tag_4	C3Tag_5	C3Tag_7	C3Tag_8	Cmyc_04004021	Cmyc_04004021B	Cmyc_04004022	Cmyc_04005648	Cmyc_043508	FVB_M1_1	FVB_M1_2	FVB_M1_3	FVB_M1_4	FVB_M1_5	H2N_1	H2N_53	H2N_61	H2N_64	H2N_Founder_A	Hras_1.4	Hras_2.4	Hras_3.4	Hras_4.4	Hras_5.4	MMTV.11567	MMTV.11568	MMTV.11570	MMTV.5.1	P53_1570	P53_2979	P53_5354	P53_5809	P53_5817	P53_5851	P53_8546	PyMT_436	PyMT_437	Wnt_4635
15161_185_73_mmu-miR-27b	15161_185_73	mmu-miR-27b	LMT_miRNA_v2_1535_rc	mir-27	|mmu-miR-27b|hsa-miR-27b|rno-miR-27b|gga-miR-27b|bta-miR-27b|xtr-miR-27b|mdo-miR-27b	0.239237	0.682764	-1.92209	0.0780475	-0.872365	-2.23204	-1.7602	-1.62263	-2.352	-1.61388	-0.84817	-0.14837	0.141974	0.263333	1.17672	0.294192	-0.141167	-0.309573	-0.0800472	-0.284631	0.752495	0.973604	1.16317	-0.202768	1.18009	0.481931	-0.268966	0.0927132	1.04763	0.295138	1.31889	1.47188	1.08407	1.04281	-0.167957	-0.570079	-0.907475	-0.21699	-0.625552	-1.11906	-0.444083	0.758988	1.39106	0.431154
1980_25_12_mmu-miR-18	1980_25_12	mmu-miR-18	LMT_miRNA_v2_810_rc	mir-17	|hsa-miR-18a|mmu-miR-18|rno-miR-18|gga-miR-18a|dre-miR-18a|ssc-miR-18|ggo-miR-18|lca-miR-18|age-miR-18|ppa-miR-18|ppy-miR-18|ptr-miR-18|mml-miR-18|sla-miR-18|lla-miR-18|mne-miR-18|fru-miR-18|tni-miR-18|bta-miR-18a|xtr-miR-18a|mdo-miR-18	-2.43968	-1.11745	-2.23392	-0.411438	-0.633841	-0.685657	-0.642221	-0.80128	-0.596133	-0.895376	0.950987	0.53973	0.412152	0.758082	0.524925	0.865577	-0.182815	-0.198094	0.3697	0.599127	-0.877313	-1.25454	-0.282191	-1.58517	-0.108358	1.6395	0.0949255	0.628881	0.500485	0.838018	1.89966	1.15198	1.10655	1.20146	-0.874292	-0.0344341	-0.834709	-0.987489	-0.676511	-0.897655	-0.757197	1.10736	0.813738	0.635605
2033_25_65_mmu-miR-671	2033_25_65	mmu-miR-671	LMT_miRNA_v2_227_rc	mir-671	|mmu-miR-671	-2.82731	-1.37825	-0.533426	-0.616572	-0.82048	-0.0759462	-0.383591	-0.515296	-0.108785	-0.232132	-0.611895	1.37714	0.709555	0.312864	0.819529	0.606146	-0.578428	-0.498109	-0.223186	-0.49819	1.27564	0.295923	0.894669	-0.95551	0.341776	1.20535	-0.316232	-0.0968765	0.449866	0.240539	1.23283	1.28068	1.69679	1.37571	0.773191	0.751026	-0.349695	-0.569258	0.741946	-0.30656	0.313159	1.30622	0.972593	-1.07527
4634_57_42_mmu-miR-27b	4634_57_42	mmu-miR-27b	LMT_miRNA_v2_1535_rc	mir-27	|mmu-miR-27b|hsa-miR-27b|rno-miR-27b|gga-miR-27b|bta-miR-27b|xtr-miR-27b|mdo-miR-27b	-1.33106	0.987407	-1.64277	-0.768127	-1.32992	-1.24062	-2.2969	-1.52102	-1.29149	-1.76063	-0.68628	-0.593521	0.174468	-0.454947	1.05165	0.405006	0.0307702	-0.0804631	0.0210385	-0.0888334	1.0199	0.785466	1.09578	-0.356532	0.518925	0.749974	-0.11623	0.246365	1.12102	0.397333	1.37688	1.49796	1.14699	1.14918	-0.276577	-0.687426	-1.22491	-0.0711424	-0.835205	-0.564008	-0.548831	0.80885	1.49736	0.597468
6816_84_10_mmu-miR-27b	6816_84_10	mmu-miR-27b	LMT_miRNA_v2_1535_rc	mir-27	|mmu-miR-27b|hsa-miR-27b|rno-miR-27b|gga-miR-27b|bta-miR-27b|xtr-miR-27b|mdo-miR-27b	-0.314086	0.529592	-1.83331	-0.217101	-0.795882	-1.72967	-1.5216	-2.23061	-2.37441	-0.838593	-0.922876	-0.077242	0.198282	0.170947	1.15222	0.26676	-0.172805	-0.254925	0.0104272	-0.188022	1.09596	1.06108	0.869212	-0.184731	1.19487	0.672321	-0.242712	0.0137759	1.05021	0.26932	1.31499	1.50916	1.16455	1.1161	-0.766295	-0.750278	-0.913731	-0.0652112	-0.970717	-0.915437	-0.753732	0.863206	1.43767	0.486837
7081_87_29_mmu-miR-671	7081_87_29	mmu-miR-671	LMT_miRNA_v2_227_rc	mir-671	|mmu-miR-671	1.42201	0.319073	-0.113077	0.122852	-1.43679	-0.296049	-0.340562	-0.289453	-0.229628	-0.268002	-0.694903	1.65447	0.715463	-0.0477894	0.393893	-0.121852	-0.495432	-0.449097	0.170349	-1.11751	1.07064	-0.150625	1.07373	-1.17405	-0.227402	1.68427	-0.590251	0.183387	0.941681	-0.0340297	1.3998	1.49155	1.84522	1.49738	-0.554637	-0.60727	-0.310109	-0.335307	-0.524262	-0.352803	-0.474945	1.35147	1.07365	-1.39286
9252_113_68_mmu-miR-7	9252_113_68	mmu-miR-7	LMT_miRNA_v2_1358_rc	mir-7	|hsa-miR-7|hsa-miR-7|hsa-miR-7|mmu-miR-7|mmu-miR-7|gga-miR-7|gga-miR-7|gga-miR-7|xtr-miR-7|xtr-miR-7|xtr-miR-7|mdo-miR-7	-2.01398	-0.607194	-1.05402	-0.776803	-0.921296	-0.988742	-1.02845	-1.25581	-0.934584	-1.08494	1.82916	0.897827	0.415394	0.19974	0.0436298	1.00134	0.610824	1.0298	0.614565	0.456805	0.80827	0.386536	0.894589	-0.156968	-0.126414	1.53874	-0.288074	0.292412	0.25683	0.61814	1.03323	1.62874	1.68042	1.04253	-1.00752	-0.228608	-1.05189	1.01776	-0.12456	-1.15818	-1.07382	0.76747	0.811575	0.0746661
9625_118_31_mmu-miR-7	9625_118_31	mmu-miR-7	LMT_miRNA_v2_1358_rc	mir-7	|hsa-miR-7|hsa-miR-7|hsa-miR-7|mmu-miR-7|mmu-miR-7|gga-miR-7|gga-miR-7|gga-miR-7|xtr-miR-7|xtr-miR-7|xtr-miR-7|mdo-miR-7	0.245826	-0.160468	-0.959231	-0.632998	-2.0167	-0.894903	-0.856064	-0.95593	-0.883378	-0.859825	1.9871	-0.0330634	0.520705	-0.48	-0.00504868	0.86147	0.702645	0.760471	0.789511	0.379383	0.749743	-2.10344	-0.714206	-0.199697	-0.48069	1.74963	-0.250474	0.694116	0.248643	0.790764	1.13771	1.66287	1.53422	1.17266	0.0946954	-0.115613	-0.990907	1.1056	-0.325557	-0.6622	-1.07723	0.97168	0.875264	0.309714
[truncated: 3 more columns]

## Sheet: MMTV-Wnt1 specific miRNAs
HeatID	CombID	mmu_miRID	GeneName	SystematicName	Description	X4176_BT	X503_BT	X53447_BT	X572_BT	X627_BT	C3Tag_2	C3Tag_4	C3Tag_5	C3Tag_7	C3Tag_8	Cmyc_04004021	Cmyc_04004021B	Cmyc_04004022	Cmyc_04005648	Cmyc_043508	FVB_M1_1	FVB_M1_2	FVB_M1_3	FVB_M1_4	FVB_M1_5	H2N_1	H2N_53	H2N_61	H2N_64	H2N_Founder_A	Hras_1.4	Hras_2.4	Hras_3.4	Hras_4.4	Hras_5.4	MMTV.11567	MMTV.11568	MMTV.11570	MMTV.5.1	P53_1570	P53_2979	P53_5354	P53_5809	P53_5817	P53_5851	P53_8546	PyMT_436	PyMT_437	Wnt_4635
10262_126_12_mmu-miR-335	10262_126_12	mmu-miR-335	LMT_miRNA_v2_1026_rc	mir-335	|rno-miR-335|hsa-miR-335|mmu-miR-335	-0.239464	1.5267	-1.23268	0.293458	0.0827242	-0.384805	-0.437781	-0.399846	0.314004	-0.443647	-2.59982	-0.0954889	1.0973	0.268473	0.752319	0.366242	-0.0555633	0.0388561	0.703283	0.557596	-0.259686	-1.67183	-1.27624	-1.21359	-1.74422	0.34043	-0.787718	-0.457972	0.575408	0.413691	-0.112272	0.159593	0.325506	0.743243	-0.706893	-0.422169	-0.429484	-0.428039	-0.432675	-0.441697	-0.498	1.10254	-0.334747	1.13372
10759_132_17_mmu-miR-670	10759_132_17	mmu-miR-670	LMT_miRNA_v2_323_rc	mmu-miR-670	|mmu-miR-670	-0.293688	-0.316341	-0.406173	1.02846	0.412342	0.776185	0.762351	0.717096	0.844666	1.23767	-0.894731	-0.205563	-0.286126	-1.09491	-0.454485	-0.884687	-0.165434	-0.597499	-0.837946	-1.11927	0.943228	0.838956	0.768824	0.714135	0.319118	1.71012	-0.53705	-0.292012	-0.364866	-1.58682	-1.96524	-2.1045	-1.37842	-2.18404	0.521157	0.772173	0.73742	0.740054	0.756266	0.682655	0.689277	-1.55114	-0.812655	1.01479
10973_134_67_mmu-miR-466	10973_134_67	mmu-miR-466	LMT_miRNA_v2_298_rc	mir-466	|mmu-miR-466	-0.781513	-0.0675987	-1.70168	-0.464272	0.958945	0.531846	0.434889	0.13769	0.527742	0.354065	-0.816472	0.4371	-0.877356	1.29417	0.405177	-1.31205	-1.57906	-0.446108	-0.0106235	-0.912568	-0.256372	-0.961059	-1.23305	-0.0470791	-0.631385	-1.10203	-2.21056	-0.693481	-1.08938	-1.80625	0.838253	1.20049	1.56572	1.2763	0.369057	0.528496	0.0307023	0.490955	0.413682	0.347099	0.371792	-0.388218	0.864524	1.24545
11035_135_47_mmu-miR-301	11035_135_47	mmu-miR-301	LMT_miRNA_v2_450_rc	mir-130	|mmu-miR-301|hsa-miR-301|xtr-miR-301|xtr-miR-301	0.648525	0.20307	-2.0281	-0.192141	-0.758474	-0.376773	-0.308891	-0.305676	-0.0634953	0.484671	-1.22735	-1.05828	-0.0611976	-0.356693	-0.378974	0.598665	-0.338144	-0.210914	0.200277	0.399945	-0.891742	-1.26604	-0.832262	-2.59528	-0.349376	-0.0975596	-0.389433	0.101911	-0.386319	0.349219	1.3143	1.23263	0.589135	1.24157	-0.223507	-0.389111	-0.223518	-0.299937	-0.401485	-0.5578	-0.532523	0.271705	0.725783	1.78857
11690_143_46_mmu-miR-22	11690_143_46	mmu-miR-22	LMT_miRNA_v2_92_rc	mir-22	|hsa-miR-22|mmu-miR-22|age-miR-22|ppa-miR-22|lca-miR-22|mml-miR-22|ppy-miR-22|ptr-miR-22|sla-miR-22|lla-miR-22|mne-miR-22	-0.450327	-0.516429	-0.944467	-0.975054	-0.499515	-1.25099	-1.14643	-1.35916	-1.21152	-0.707147	-0.814885	-0.732713	0.409101	-0.336595	0.706728	1.44639	1.10058	1.07638	0.852137	0.939092	0.00399833	-0.733954	0.0863182	-1.26111	-1.17435	0.5393	0.293987	0.510285	0.367345	0.691288	1.00333	1.2338	0.96131	1.15721	-0.364007	-1.1411	-1.38335	-1.05401	-1.1841	-0.232965	-1.25295	0.131163	0.736995	2.1029
11711_143_67_mmu-miR-335	11711_143_67	mmu-miR-335	LMT_miRNA_v2_1026_rc	mir-335	|rno-miR-335|hsa-miR-335|mmu-miR-335	-1.16898	1.6357	-1.23243	-0.635275	-0.308196	-0.287673	-0.405644	-0.688192	-0.325477	-0.439264	-2.15815	0.0407828	1.11474	0.535378	0.761174	0.746715	0.0394568	-0.344354	0.430728	0.705989	-0.180722	-1.39927	0.194651	-1.37701	-1.48768	0.396449	-0.822728	-0.446636	0.607273	0.366189	-0.311449	0.131937	0.356275	0.693361	-0.512215	-0.320884	-0.819444	-0.374913	-0.410254	-0.465858	-0.474822	1.18023	-0.251749	1.15338
12386_152_4_mmu-miR-189	12386_152_4	mmu-miR-189	LMT_miRNA_v2_748_rc	mir-24	|hsa-miR-189|mmu-miR-189|rno-miR-189|mml-miR-189|ppy-miR-189|mne-miR-189|ppa-miR-189	-0.870183	-0.890606	-2.26158	-0.531719	-0.120102	-0.178956	0.963478	0.223713	-0.054151	0.639291	-2.02259	-1.75448	-0.679183	-0.303606	0.676622	0.546194	-0.385052	0.0611342	-0.404708	-0.0901526	-0.902053	-0.727493	-1.48131	-2.47955	-0.317715	0.369251	-0.193426	-0.0175798	1.15496	0.673729	0.866242	1.58291	1.03263	1.09175	-0.249552	-0.0969674	-0.213909	-0.242026	-0.0881398	0.657881	-0.423527	0.472703	1.07264	1.69568
12449_152_67_mmu-miR-130a	12449_152_67	mmu-miR-130a	LMT_miRNA_v2_459_rc	mir-130	|mmu-miR-130a|hsa-miR-130a|rno-miR-130a|dre-miR-130a|dre-miR-130a|xtr-miR-130a	0.0958938	1.05381	-0.458057	0.339082	-0.341596	-1.44727	-1.47245	-1.78854	-1.50527	-1.58402	-0.612845	-0.347585	0.827042	0.943101	0.681076	1.05138	0.603183	0.642818	0.877545	0.968928	0.880383	0.337463	0.85724	-0.0198238	1.44753	0.789525	0.0805329	-0.0495285	0.477757	0.19802	0.216821	0.205892	0.0326599	0.250332	-1.17115	-1.53498	-1.93228	-1.561	-1.5578	-0.778056	-1.28053	0.0518657	0.878524	0.771489
1250_16_20_mmu-miR-301	1250_16_20	mmu-miR-301	LMT_miRNA_v2_450_rc	mir-130	|mmu-miR-301|hsa-miR-301|xtr-miR-301|xtr-miR-301	-1.57495	-1.03246	-1.7936	-0.186067	0.0153145	-0.0628492	-0.068053	-0.177001	-0.158868	-0.33598	-0.998857	-0.264285	0.00734734	0.136076	0.16829	0.825809	-0.42953	-0.096484	0.697916	0.617306	-1.11698	-0.653053	-1.32204	-1.65854	-1.26672	-0.00560503	-0.215157	-0.548324	-0.679749	0.53082	1.29906	1.34958	0.884582	1.33767	-0.418405	-0.276383	-0.234047	-0.863281	-0.429672	-0.315213	-0.349871	0.352156	0.581507	1.80118
12522_153_58_mmu-miR-106b	12522_153_58	mmu-miR-106b	LMT_miRNA_v2_771_rc	mir-17	|mmu-miR-106b|hsa-miR-106b|rno-miR-106b|ggo-miR-106b|age-miR-106b|ppa-miR-106b|ppy-miR-106b|ptr-miR-106b|mml-miR-106b|sla-miR-106b|lla-miR-106b|mne-miR-106b	-1.3515	-0.949244	-1.38396	-1.44661	-0.754388	-1.11766	-0.469628	-1.44558	-1.20789	-1.2429	0.213134	0.125581	0.103713	0.0712278	0.189511	0.841167	0.416877	0.323255	0.610378	0.595763	0.323448	-0.28536	0.341185	-0.579943	0.145003	1.40366	0.236131	0.939842	0.762057	1.02925	1.03406	0.987382	0.73367	1.05814	-0.428153	-0.894814	-1.61232	-1.18678	-1.22698	-1.37368	-1.36996	0.7074	0.993124	1.19761
12796_157_4_mmu-miR-301	12796_157_4	mmu-miR-301	LMT_miRNA_v2_450_rc	mir-130	|mmu-miR-301|hsa-miR-301|xtr-miR-301|xtr-miR-301	-1.29771	-1.06807	-1.62503	-0.462811	-0.334086	-0.341176	-0.380577	-0.182549	-0.222098	0.64694	-0.934094	-0.108408	0.271232	0.278317	0.35214	0.643504	-0.243089	-0.0659224	0.49157	0.634243	-1.71612	-1.11754	-1.4273	-2.02454	-1.65304	0.259357	-0.12346	-0.150334	-0.402949	0.646007	1.21868	1.34557	0.941825	1.30891	-0.369376	-0.245487	-0.326516	-0.339969	-0.257647	-0.216363	-0.482898	0.476093	0.656077	1.59881
13091_160_53_mmu-miR-487b	13091_160_53	mmu-miR-487b	LMT_miRNA_v2_119_rc	mir-154	|mmu-miR-487b|rno-miR-487b	1.27421	0.672349	0.321199	0.25083	0.761063	0.693389	0.757938	0.423794	0.709673	1.70248	-1.19839	0.681725	-0.435116	-1.18106	-0.388174	-0.321748	-1.86066	-0.441538	-1.11351	-1.19988	-1.0915	-1.39611	-0.10294	0.786498	0.0119897	-1.54922	0.0700303	-1.35432	-0.864931	-1.76835	-0.552242	-0.380332	-0.335701	-0.275441	1.20703	0.71756	0.185625	0.718846	0.723305	0.486594	0.491353	-1.24027	-0.805895	1.12198
13094_160_56_mmu-miR-301b	13094_160_56	mmu-miR-301b	LMT_miRNA_v2_456_rc	mir-130	|mmu-miR-301b	0.109653	-0.0667363	-1.3413	-0.175122	0.116593	0.377336	0.381782	0.104284	0.399557	0.322375	-0.568058	-0.0102425	0.403517	0.316233	-0.889039	-1.03359	-1.06706	-1.53392	-1.23809	-0.983857	-0.944768	-1.5926	-1.0153	-1.42418	-0.548684	-0.000505455	-0.716474	-0.249362	-0.638559	-0.110298	1.79445	1.86127	1.41521	1.83442	0.142015	0.296063	-0.166045	0.375988	0.363424	0.220891	0.243066	-0.65797	-0.991553	1.52589
13127_161_7_mmu-miR-106b	13127_161_7	mmu-miR-106b	LMT_miRNA_v2_771_rc	mir-17	|mmu-miR-106b|hsa-miR-106b|rno-miR-106b|ggo-miR-106b|age-miR-106b|ppa-miR-106b|ppy-miR-106b|ptr-miR-106b|mml-miR-106b|sla-miR-106b|lla-miR-106b|mne-miR-106b	-1.17025	-1.57408	-1.7855	0.107655	-0.93803	-0.298575	-0.663198	-1.47003	-1.39934	-0.791647	0.176108	-0.150169	0.0246586	0.159282	0.45487	0.84263	0.309789	0.143351	0.592206	0.560323	0.0688783	-0.355057	0.206894	-0.852173	0.480438	1.34179	0.182469	0.842694	0.707714	0.878729	1.003	1.04742	0.711988	1.0872	0.0190404	-1.43689	-1.12833	-1.51865	-1.45143	-1.07618	-1.61271	0.760179	1.05447	1.12572
13221_162_19_mmu-miR-130a	13221_162_19	mmu-miR-130a	LMT_miRNA_v2_459_rc	mir-130	|mmu-miR-130a|hsa-miR-130a|rno-miR-130a|dre-miR-130a|dre-miR-130a|xtr-miR-130a	-0.133098	0.736622	-0.617171	0.498479	-0.419973	-1.07602	-1.38034	-1.90465	-1.21785	-1.73564	-0.969611	-0.321185	0.961705	0.917162	0.668144	1.0219	0.568657	0.67508	0.877287	1.05891	0.80222	0.234955	0.774934	-0.150605	1.4173	0.740402	0.0252151	-0.117554	0.528378	0.0996725	0.196764	0.238028	-0.00905296	0.260367	-0.728356	-1.68566	-0.595402	-1.74987	-1.69122	-1.02246	-1.80449	-0.0493991	0.979128	0.862392
13291_163_7_mmu-miR-22	13291_163_7	mmu-miR-22	LMT_miRNA_v2_92_rc	mir-22	|hsa-miR-22|mmu-miR-22|age-miR-22|ppa-miR-22|lca-miR-22|mml-miR-22|ppy-miR-22|ptr-miR-22|sla-miR-22|lla-miR-22|mne-miR-22	-0.416575	0.767793	-1.00978	0.28451	-0.317937	-1.68323	-1.30458	-1.49076	-1.38411	-0.983371	-1.09894	-0.245507	0.559933	-0.0324741	0.950717	1.33196	1.07481	1.13081	0.832936	0.824009	-0.173698	-0.366484	-0.0310226	-1.18187	0.211287	0.558656	0.244938	0.382484	0.17864	0.501972	0.782562	1.14252	0.959128	0.999797	-0.996853	-1.30535	-0.965401	-1.44399	-1.42339	-0.763442	-1.53516	0.0325747	0.674845	1.94672
13384_164_18_mmu-miR-16	13384_164_18	mmu-miR-16	LMT_miRNA_v2_928_rc	mir-15	|hsa-miR-16|hsa-miR-16|mmu-miR-16|mmu-miR-16|rno-miR-16|age-miR-16|ggo-miR-16|mne-miR-16|sla-miR-16|ppa-miR-16|mml-miR-16|ppy-miR-16|ptr-miR-16|lla-miR-16|mdo-miR-16	-0.0242965	0.604865	-0.737174	-0.267075	-0.640695	-0.829115	-1.25378	-2.636	-2.30695	-1.17817	-0.17339	-0.0670817	0.856855	0.253313	0.911898	0.69591	0.664338	0.50245	0.337347	0.588778	0.570826	0.0276171	0.433186	-0.329655	1.02125	0.545232	0.0610871	0.206917	0.0631806	0.378413	0.81261	1.23946	0.861232	1.15824	-1.18822	-1.30491	-1.75961	-0.865947	-1.77787	-0.577298	-0.959875	0.243871	0.576547	1.26877
14666_179_70_mmu-miR-335	14666_179_70	mmu-miR-335	LMT_miRNA_v2_1026_rc	mir-335	|rno-miR-335|hsa-miR-335|mmu-miR-335	-1.3241	1.59259	-0.999197	-0.447099	-0.1274	0.0932739	-0.129376	-0.324338	-0.178373	-0.196449	-2.24933	0.210511	1.10117	0.578595	0.888593	0.505036	-0.0834425	0.103712	0.498106	0.589465	-0.948974	-2.25866	-0.557294	-1.3187	-1.44026	-0.0936198	-1.04353	-0.0636747	0.660646	0.462112	0.00813749	0.24214	0.435456	0.670756	-0.574599	-0.426045	-0.939994	-0.26338	-0.189721	-0.203213	-0.316477	1.13415	-0.321904	1.1429
14702_180_24_mmu-miR-218	14702_180_24	mmu-miR-218	LMT_miRNA_v2_1617_rc	mir-218	|hsa-miR-218|hsa-miR-218|mmu-miR-218|mmu-miR-218|rno-miR-218|rno-miR-218|gga-miR-218|gga-miR-218|gga-miR-218|ggo-miR-218|age-miR-218|ppa-miR-218|lca-miR-218|ppy-miR-218|ptr-miR-218|sla-miR-218|lla-miR-218|mne-miR-218|ppa-miR-218|ppy-miR-218|ptr-miR-218|mm	-1.41234	-0.159026	0.252711	-0.638454	0.767155	0.30181	0.615079	0.27828	0.545544	1.53558	0.02674	-1.01562	-0.605777	-2.09616	-1.00241	-0.991379	0.15387	-0.983977	0.0606374	-0.537457	-1.52541	-0.211175	-0.852465	-0.919808	-0.63248	-1.7972	0.0567327	-0.363008	-0.85323	0.444868	-0.770881	1.3808	-0.0576541	0.84837	0.2856	0.448304	-0.0488599	0.467423	1.61917	0.210948	0.454693	-0.312601	-0.465533	1.04104
14725_180_47_mmu-miR-335	14725_180_47	mmu-miR-335	LMT_miRNA_v2_1026_rc	mir-335	|rno-miR-335|hsa-miR-335|mmu-miR-335	-0.512569	1.41433	-1.42596	-0.121848	-0.137597	-0.404247	-0.103222	-0.417407	-0.240145	-0.247379	-2.37547	-0.255141	1.21871	0.451112	1.12587	-0.715623	0.097167	-0.0226916	0.595646	0.505008	-0.379105	-1.54717	-0.76571	-1.26235	-1.19806	0.0774938	-0.676681	-0.581723	0.478268	0.245642	0.0436841	0.297846	0.491503	0.77061	-0.6118	-0.505274	-1.05335	-0.221346	-0.193253	-0.465238	-0.470174	1.26913	-0.111689	1.32117
15037_184_31_mmu-miR-189	15037_184_31	mmu-miR-189	LMT_miRNA_v2_748_rc	mir-24	|hsa-miR-189|mmu-miR-189|rno-miR-189|mml-miR-189|ppy-miR-189|mne-miR-189|ppa-miR-189	-1.59752	-1.35616	-2.49836	-1.34398	0.217312	-0.376853	0.102278	0.840328	-0.0935104	-0.0968518	-2.0061	-0.944329	-1.49395	-0.0114329	-0.309166	0.367508	-0.641737	-0.388425	0.110617	-0.0127497	0.17353	-0.78271	0.156385	-1.88636	0.293708	0.057563	-0.0479771	0.0762198	1.36351	0.42661	0.748237	1.52341	0.837913	1.00301	-0.43525	0.38698	0.229038	-0.108334	0.0145602	-0.551567	-0.0861805	0.450573	1.1877	1.83684
1664_21_24_mmu-miR-218	1664_21_24	mmu-miR-218	LMT_miRNA_v2_1617_rc	mir-218	|hsa-miR-218|hsa-miR-218|mmu-miR-218|mmu-miR-218|rno-miR-218|rno-miR-218|gga-miR-218|gga-miR-218|gga-miR-218|ggo-miR-218|age-miR-218|ppa-miR-218|lca-miR-218|ppy-miR-218|ptr-miR-218|sla-miR-218|lla-miR-218|mne-miR-218|ppa-miR-218|ppy-miR-218|ptr-miR-218|mm	-0.938764	-0.41097	0.0512033	-0.51531	0.6204	1.54307	0.461823	0.788581	0.4121	1.58531	0.133013	-1.13878	-0.955105	-1.53168	0.600255	-0.662755	0.117607	-0.559576	-0.035348	-0.491231	-1.85299	-1.16086	-0.935835	-0.537977	-1.76018	-1.90461	-0.0844518	-0.630341	-0.655836	0.276961	-0.75148	1.3178	-0.018095	0.74137	1.36388	0.710985	0.371028	-0.293477	0.0356622	0.209112	0.162124	-0.48453	-0.128021	0.938455
2238_28_24_mmu-miR-16	2238_28_24	mmu-miR-16	LMT_miRNA_v2_928_rc	mir-15	|hsa-miR-16|hsa-miR-16|mmu-miR-16|mmu-miR-16|rno-miR-16|age-miR-16|ggo-miR-16|mne-miR-16|sla-miR-16|ppa-miR-16|mml-miR-16|ppy-miR-16|ptr-miR-16|lla-miR-16|mdo-miR-16	-0.436613	0.406832	-0.862605	-0.663962	-0.65185	-2.16347	-1.39371	-2.25741	-2.43104	-1.74021	-0.0504459	-0.0355302	0.863648	0.165761	1.07558	0.62004	0.7191	0.335876	0.534204	0.405578	0.753388	-0.00727364	0.687843	-0.351615	0.959082	0.599358	-0.107919	0.0669461	-0.121082	0.44625	0.799207	1.1945	0.836891	1.16225	-0.407971	-0.709923	-1.00891	-0.263087	-0.931924	-0.694264	-1.46258	0.238527	0.366806	1.31568
2301_29_5_mmu-miR-301b	2301_29_5	mmu-miR-301b	LMT_miRNA_v2_456_rc	mir-130	|mmu-miR-301b	-1.07111	0.800579	-1.34427	-0.0850975	0.191042	0.168684	0.360525	0.155401	0.359739	0.00734475	-0.556446	-0.523789	-0.814863	0.604485	0.0917115	-0.103422	-1.26929	-0.709061	-1.32947	-0.965375	-1.26465	-1.14339	-0.320043	-1.19278	-0.813919	0.0471371	-0.616634	-0.950638	-1.19582	-0.813693	1.69742	1.82929	1.46192	1.82032	0.217437	0.277533	-0.00335881	0.456002	0.0528147	0.0578742	0.253554	-0.713547	-0.30219	1.54351
2450_30_72_mmu-miR-106b	2450_30_72	mmu-miR-106b	LMT_miRNA_v2_771_rc	mir-17	|mmu-miR-106b|hsa-miR-106b|rno-miR-106b|ggo-miR-106b|age-miR-106b|ppa-miR-106b|ppy-miR-106b|ptr-miR-106b|mml-miR-106b|sla-miR-106b|lla-miR-106b|mne-miR-106b	-1.22711	-1.36309	-1.6167	0.140645	-0.807436	-0.643353	-1.45052	-1.4735	-1.25523	-0.745761	0.129776	-0.12336	-0.0231246	0.221652	0.420257	0.837621	0.193396	0.206307	0.543907	0.510376	0.218234	-0.239908	0.458923	-0.629283	0.553273	1.29531	0.131917	0.784041	0.617088	0.938191	1.02011	0.98246	0.707225	1.07711	-0.577937	-0.917552	-1.44937	-1.45217	-1.42118	-1.28516	-1.34719	0.71939	0.933755	1.3027
2585_32_43_mmu-miR-15a	2585_32_43	mmu-miR-15a	LMT_miRNA_v2_918_rc	mir-15	|hsa-miR-15a|mmu-miR-15a|age-miR-15a|ggo-miR-15a|mne-miR-15a|sla-miR-15a|ppa-miR-15a|lca-miR-15a|mml-miR-15a|ppy-miR-15a|ptr-miR-15a|lla-miR-15a|xtr-miR-15a	-1.3021	-0.845638	-1.13787	-1.39317	-0.710815	-1.35502	-1.42739	-1.48236	-1.30292	-1.34322	-0.611019	-1.4604	0.35922	-0.378641	0.577508	1.32077	0.839142	0.814421	0.866537	0.732683	0.459263	0.0330352	0.679537	-0.620881	1.00679	1.20178	0.337349	0.63709	0.814863	0.804564	0.831419	1.08957	0.751366	0.923403	-1.41831	-0.603613	-0.164116	-0.224539	-0.760574	-1.53522	-1.2245	0.530149	0.894733	1.19269
2689_33_65_mmu-miR-16	2689_33_65	mmu-miR-16	LMT_miRNA_v2_928_rc	mir-15	|hsa-miR-16|hsa-miR-16|mmu-miR-16|mmu-miR-16|rno-miR-16|age-miR-16|ggo-miR-16|mne-miR-16|sla-miR-16|ppa-miR-16|mml-miR-16|ppy-miR-16|ptr-miR-16|lla-miR-16|mdo-miR-16	-0.0944719	0.738563	-0.997681	-0.285292	-0.651727	-2.09724	-1.55804	-2.69064	-2.41026	-1.52755	-0.0881607	-0.0532241	0.910437	0.201046	0.841674	0.64918	0.642613	0.407224	0.452283	0.487411	0.75761	0.040606	0.72012	-0.398809	0.891892	0.536515	-0.0306122	0.141842	-0.0112193	0.454151	0.751232	1.15623	0.815265	1.12571	-0.717697	-0.612047	-1.01217	-0.742738	-0.735657	-0.761154	-1.17118	0.155088	0.470658	1.27339
2859_35_71_mmu-miR-19b	2859_35_71	mmu-miR-19b	LMT_miRNA_v2_1472_rc	mir-19	|hsa-miR-19b|hsa-miR-19b|mmu-miR-19b|mmu-miR-19b|rno-miR-19b|rno-miR-19b|gga-miR-19b|xla-miR-19b|ggo-miR-19b|lca-miR-19b|age-miR-19b|ppa-miR-19b|ppy-miR-19b|ptr-miR-19b|mml-miR-19b|sla-miR-19b|lla-miR-19b|mne-miR-19b|ggo-miR-19b|age-miR-19b|ppa-miR-19b|lc	-0.629815	-0.381186	-1.99405	0.105594	-0.856253	-0.474882	-1.79148	-1.82299	-1.56781	-0.523773	0.486271	0.594905	0.610741	0.555808	1.21472	0.516411	-0.221149	-0.318212	-0.0463252	-0.162085	0.442767	-0.0272081	0.681002	-0.238533	0.429474	0.677775	-0.138014	0.226924	0.596935	0.620296	1.45027	1.14478	0.881733	1.06419	-1.73017	-1.68989	-0.736267	-0.636717	-0.932481	-1.58152	-0.769522	0.42683	0.580016	0.983002
2898_36_28_mmu-miR-466	2898_36_28	mmu-miR-466	LMT_miRNA_v2_298_rc	mir-466	|mmu-miR-466	0.0132158	-0.719946	-1.63781	0.126508	0.0169602	0.525336	0.416416	0.368622	0.519228	0.447652	-0.791992	-0.0269407	0.0512231	1.17441	0.790139	-1.22975	-1.21087	-2.02758	-0.444594	-0.506708	-0.0861362	-0.651266	-1.16213	-0.37986	0.0867176	-0.316013	-1.06349	-1.75964	-2.45579	-1.63632	0.837311	1.17303	1.43074	1.23092	0.222989	0.34515	0.5315	-0.011514	0.17602	0.308698	0.342904	0.199993	0.756744	1.25146
2954_37_2_mmu-miR-466	2954_37_2	mmu-miR-466	LMT_miRNA_v2_298_rc	mir-466	|mmu-miR-466	-1.4066	1.18334	-1.29935	-0.941982	0.748584	0.22225	0.499884	0.318263	0.552737	0.147578	-1.08522	-0.641059	-0.412201	1.60426	0.607555	-1.00229	-1.4805	-1.59568	-0.0366889	-0.667279	-0.317866	-0.20676	-0.791134	-0.171311	-0.0564431	-1.21142	-2.74684	-0.600676	-0.754906	-1.23611	0.789943	1.11135	1.37665	1.26332	0.437484	0.432643	0.0831661	0.0483897	0.193323	0.197115	0.437679	-0.173792	0.722728	1.10126
3328_41_48_mmu-miR-189	3328_41_48	mmu-miR-189	LMT_miRNA_v2_748_rc	mir-24	|hsa-miR-189|mmu-miR-189|rno-miR-189|mml-miR-189|ppy-miR-189|mne-miR-189|ppa-miR-189	0.101372	-0.227911	-0.449905	-0.0875103	-0.641502	0.67404	-0.135602	0.448011	0.111406	0.882063	-1.87642	-1.27723	-1.37991	-0.869563	-0.920397	-0.0536215	-0.393996	0.104265	-0.0107647	-0.353619	-0.000397483	-1.66453	-1.46726	-3.16455	-1.1491	-0.0832737	-0.120094	-0.00736772	1.13496	-0.193465	0.697316	1.42029	0.982701	0.948246	-0.0116441	0.139396	1.26859	-0.259223	0.484383	-0.216191	0.271351	0.350874	1.00235	1.6465
3503_43_59_mmu-miR-16	3503_43_59	mmu-miR-16	LMT_miRNA_v2_928_rc	mir-15	|hsa-miR-16|hsa-miR-16|mmu-miR-16|mmu-miR-16|rno-miR-16|age-miR-16|ggo-miR-16|mne-miR-16|sla-miR-16|ppa-miR-16|mml-miR-16|ppy-miR-16|ptr-miR-16|lla-miR-16|mdo-miR-16	-0.118657	0.840881	-0.803932	-1.42727	-0.799052	-1.48391	-1.43768	-2.58933	-2.22638	-1.06289	-0.0901753	-0.101538	0.876284	0.119404	0.860064	0.613662	0.654231	0.427424	0.465241	0.430178	0.801985	0.0735613	0.744446	-0.353854	1.01083	0.593361	0.05888	0.205323	0.0318266	0.441756	0.758848	1.17392	0.870314	1.13618	-0.0968229	-0.801514	-1.05303	-1.13031	-0.960946	-0.62099	-1.85107	0.0748811	0.514421	1.22424
362_5_34_mmu-miR-218	362_5_34	mmu-miR-218	LMT_miRNA_v2_1617_rc	mir-218	|hsa-miR-218|hsa-miR-218|mmu-miR-218|mmu-miR-218|rno-miR-218|rno-miR-218|gga-miR-218|gga-miR-218|gga-miR-218|ggo-miR-218|age-miR-218|ppa-miR-218|lca-miR-218|ppy-miR-218|ptr-miR-218|sla-miR-218|lla-miR-218|mne-miR-218|ppa-miR-218|ppy-miR-218|ptr-miR-218|mm	-1.196	-0.407223	0.231326	-0.548079	0.3252	1.54693	0.630666	0.948275	0.336517	1.61752	-0.387232	-1.20199	-0.000738692	-1.56388	-1.03523	-0.983515	0.230744	-1.01672	-0.0569572	-0.245669	-1.85176	-0.0183504	-0.216149	-1.06431	-1.61058	-2.19573	-0.631142	-0.0787568	-0.301073	-0.187046	-0.569222	1.14922	-0.223285	0.693874	0.0626964	0.193784	1.85865	0.662922	0.106333	0.170585	1.07972	0.0841451	-0.420047	0.790363
3696_46_6_mmu-miR-301b	3696_46_6	mmu-miR-301b	LMT_miRNA_v2_456_rc	mir-130	|mmu-miR-301b	-1.33814	-0.223557	-1.07703	-0.688859	0.194147	0.202481	0.286716	0.221143	0.44424	0.137512	-0.557009	-0.25316	0.00160785	0.629038	0.637375	-0.87154	-1.68023	-1.72185	-0.820103	-0.536566	-1.07812	-1.0548	-0.828836	-1.68081	-1.14269	0.388373	-0.418464	-1.02586	-0.283908	-0.441752	1.68926	1.72843	1.3057	1.73932	0.147285	0.283085	0.147054	0.0543375	0.140379	0.194899	0.340598	-0.300781	0.0547847	1.52015
4078_50_60_mmu-miR-130a	4078_50_60	mmu-miR-130a	LMT_miRNA_v2_459_rc	mir-130	|mmu-miR-130a|hsa-miR-130a|rno-miR-130a|dre-miR-130a|dre-miR-130a|xtr-miR-130a	0.00606336	0.982284	-0.230328	-0.459059	-0.618567	-1.57256	-1.17515	-1.74774	-1.54822	-1.12889	-0.862925	-0.543213	0.929632	0.926708	0.602046	1.11852	0.610666	0.702129	0.877661	0.958866	0.910451	0.382467	0.851876	-0.0355414	1.63525	0.674567	0.032977	-0.103643	0.517066	0.152223	0.181687	0.227749	0.0445761	0.266874	-1.57733	-1.57866	-0.658138	-1.63552	-1.69095	-0.552745	-1.64625	-0.144846	0.854989	0.867612
4314_53_50_mmu-miR-670	4314_53_50	mmu-miR-670	LMT_miRNA_v2_323_rc	mmu-miR-670	|mmu-miR-670	1.26747	0.664149	0.912359	0.909225	0.299945	0.83012	0.708657	0.674359	0.839028	0.850069	-0.588634	-0.133822	-0.345962	-0.832842	-0.442444	-1.13698	-0.079642	-0.220456	-1.3098	-1.33409	0.656661	0.750982	-0.526262	0.828402	0.0750779	-1.54339	-0.743593	-0.133475	0.16231	-0.131868	-2.1686	-2.46337	-1.20758	-2.30548	0.823562	0.721089	0.757051	0.707405	0.5933	0.618997	0.66732	-0.787818	-1.2417	0.989659
4356_54_10_mmu-miR-301	4356_54_10	mmu-miR-301	LMT_miRNA_v2_450_rc	mir-130	|mmu-miR-301|hsa-miR-301|xtr-miR-301|xtr-miR-301	-1.73024	-1.29057	-1.68099	-0.372801	-0.268769	-0.426061	-0.337232	-0.350081	-0.13863	-0.418739	-0.80941	-0.484953	0.151372	0.286103	0.385246	0.469562	-0.936055	-0.388332	0.54307	0.634498	-0.851303	-1.09389	-1.23957	-1.84355	-1.03882	0.380441	-0.134715	0.0178046	-0.332731	0.590265	1.31397	1.36934	0.91857	1.30238	-0.51369	-0.323486	0.390574	-0.484274	-0.438298	-0.367901	-0.247775	0.567465	0.909691	1.63932
4412_54_66_mmu-miR-297b	4412_54_66	mmu-miR-297b	LMT_miRNA_v2_357_rc	mir-467	|mmu-miR-297b	-1.65146	-1.10617	0.655298	-1.00225	-1.16641	2.29387	-0.0039372	-0.0966949	0.257076	0.117124	0.366324	-1.29221	-1.4605	0.297556	-1.1722	-2.19064	-1.4679	-0.602325	-0.936159	-1.77874	0.652328	0.665608	-0.217667	0.230923	0.147331	-1.78891	0.0788795	0.989151	0.0589974	-0.0732993	0.758725	0.885639	1.02707	1.00363	0.179086	0.159612	0.884026	0.41326	0.0727713	0.0399425	1.45313	-0.507625	0.3715	1.10386
5070_62_68_mmu-miR-22	5070_62_68	mmu-miR-22	LMT_miRNA_v2_92_rc	mir-22	|hsa-miR-22|mmu-miR-22|age-miR-22|ppa-miR-22|lca-miR-22|mml-miR-22|ppy-miR-22|ptr-miR-22|sla-miR-22|lla-miR-22|mne-miR-22	-0.538624	0.602126	-1.0994	-0.101432	-0.218332	-1.44458	-1.51248	-1.58122	-1.40255	-1.03222	-1.22662	-0.0569209	0.705031	-0.167212	1.03343	1.41919	0.965769	1.09817	0.733083	0.70561	-0.0141439	-0.309316	0.218956	-1.17679	0.517853	0.409009	0.162794	0.255858	0.115742	0.539149	0.831161	1.14488	0.995824	1.01475	-1.25089	-1.31126	-0.765201	-1.30143	-1.4437	-0.81634	-1.1297	-0.133576	0.504104	1.97897
5230_64_64_mmu-miR-19b	5230_64_64	mmu-miR-19b	LMT_miRNA_v2_1472_rc	mir-19	|hsa-miR-19b|hsa-miR-19b|mmu-miR-19b|mmu-miR-19b|rno-miR-19b|rno-miR-19b|gga-miR-19b|xla-miR-19b|ggo-miR-19b|lca-miR-19b|age-miR-19b|ppa-miR-19b|ppy-miR-19b|ptr-miR-19b|mml-miR-19b|sla-miR-19b|lla-miR-19b|mne-miR-19b|ggo-miR-19b|age-miR-19b|ppa-miR-19b|lc	-0.718391	-0.876181	-1.53825	-0.947979	-0.873995	-0.796132	-1.52207	-1.56539	-1.32245	-0.389824	0.612892	0.75008	0.676798	0.552934	1.09797	0.569368	-0.0891217	-0.129657	0.00299175	-0.0218311	0.503051	0.183466	0.733884	-0.261548	0.805206	0.730948	-0.0767253	0.298712	0.587866	0.653012	1.43618	1.18239	0.938967	1.08059	-1.43354	-1.45069	-1.369	-1.45463	-0.965724	-1.27117	-1.16237	0.447192	0.465564	0.929853
5239_64_73_mmu-miR-466	5239_64_73	mmu-miR-466	LMT_miRNA_v2_298_rc	mir-466	|mmu-miR-466	-1.82952	-0.908168	-1.58329	-0.808598	0.865171	0.586873	0.429742	0.368018	0.562206	0.439946	-0.762808	-0.75763	-0.791728	1.24868	-0.0832609	-0.759832	-1.1368	-1.47042	0.0375941	-1.1872	0.58776	-0.253304	-1.10006	-0.249612	-0.0811244	-0.688484	-1.94036	-0.420472	-1.49805	-1.32909	0.828345	1.23908	1.49344	1.24404	0.484193	0.512516	0.297589	0.519711	0.437591	0.439701	0.529185	-0.383287	0.941259	1.184
5258_65_10_mmu-miR-106b	5258_65_10	mmu-miR-106b	LMT_miRNA_v2_771_rc	mir-17	|mmu-miR-106b|hsa-miR-106b|rno-miR-106b|ggo-miR-106b|age-miR-106b|ppa-miR-106b|ppy-miR-106b|ptr-miR-106b|mml-miR-106b|sla-miR-106b|lla-miR-106b|mne-miR-106b	-2.21667	-1.7609	-1.55978	-0.0852316	-0.819643	-1.58239	-0.883942	-1.49286	-1.33551	-0.396859	0.127889	-0.550015	-0.0357982	0.190952	0.423792	0.801137	0.25926	0.179601	0.594971	0.507803	0.168409	-0.353876	0.319845	-0.700027	0.646253	1.30059	0.0912327	0.826174	0.595215	0.919515	0.990283	0.9894	0.712641	1.0749	-0.584432	-0.375784	-1.4593	0.231975	-1.111	-0.809288	-1.45313	0.746089	0.950368	1.09888
5985_73_81_mmu-miR-130a	5985_73_81	mmu-miR-130a	LMT_miRNA_v2_459_rc	mir-130	|mmu-miR-130a|hsa-miR-130a|rno-miR-130a|dre-miR-130a|dre-miR-130a|xtr-miR-130a	0.257997	0.580706	-0.438542	0.776553	-0.430856	-1.50349	-1.55566	-1.57835	-1.60345	-0.956774	-0.921213	-0.856365	1.01084	0.991824	0.66005	1.16677	0.488424	0.683946	0.818317	0.880604	0.89511	0.380883	0.88803	0.149967	1.35428	0.670283	0.0326371	-0.15189	0.541314	0.19105	0.224826	0.25258	0.0468372	0.253896	-1.60015	-0.849806	-1.70792	-1.64302	-1.65077	-0.669618	-1.49389	-0.425755	0.93943	0.94924
6013_74_27_mmu-miR-19b	6013_74_27	mmu-miR-19b	LMT_miRNA_v2_1472_rc	mir-19	|hsa-miR-19b|hsa-miR-19b|mmu-miR-19b|mmu-miR-19b|rno-miR-19b|rno-miR-19b|gga-miR-19b|xla-miR-19b|ggo-miR-19b|lca-miR-19b|age-miR-19b|ppa-miR-19b|ppy-miR-19b|ptr-miR-19b|mml-miR-19b|sla-miR-19b|lla-miR-19b|mne-miR-19b|ggo-miR-19b|age-miR-19b|ppa-miR-19b|lc	-1.0259	0.271444	-1.59347	-1.38052	-1.09149	-0.874411	-1.52661	-1.49755	-1.43244	-1.1431	0.600159	0.278566	0.652338	0.0797754	1.09746	0.530332	-0.013239	-0.114566	0.0881764	-0.0831618	0.50875	0.010472	0.408222	-0.223171	0.695096	0.808243	-0.15267	0.295622	0.625579	0.579816	1.48435	1.18606	0.944709	1.08709	-0.593582	-0.859636	-1.4796	-1.0319	-0.908234	-1.61701	-1.06465	0.512126	0.629647	1.05362
8229_101_29_mmu-miR-19b	8229_101_29	mmu-miR-19b	LMT_miRNA_v2_1472_rc	mir-19	|hsa-miR-19b|hsa-miR-19b|mmu-miR-19b|mmu-miR-19b|rno-miR-19b|rno-miR-19b|gga-miR-19b|xla-miR-19b|ggo-miR-19b|lca-miR-19b|age-miR-19b|ppa-miR-19b|ppy-miR-19b|ptr-miR-19b|mml-miR-19b|sla-miR-19b|lla-miR-19b|mne-miR-19b|ggo-miR-19b|age-miR-19b|ppa-miR-19b|lc	-0.813472	-0.351146	-1.55209	-1.06904	-1.36685	-0.143309	-0.867665	-1.35524	-1.46379	-0.201983	0.783109	0.0335896	0.629785	-0.262586	1.01466	0.572806	0.123449	0.279363	0.00927217	-0.0658633	0.398745	-0.323778	0.222466	-0.406184	0.0907423	0.796799	-0.0708363	0.40185	0.669727	0.681345	1.54851	1.25298	0.967361	1.17361	-1.09638	-1.57424	-1.24056	-1.48139	-1.54926	-1.19473	-0.915134	0.466961	0.675178	1.11058
8487_104_41_mmu-miR-720	8487_104_41	mmu-miR-720	LMT_miRNA_v2_332_rc	mmu-miR-720	|mmu-miR-720	-0.61067	-0.40447	-0.428408	0.680375	-2.24132	-0.961453	-0.19795	-1.50359	-0.352119	-0.290712	0.506926	-0.263356	0.481136	-0.0710873	-0.794611	0.912056	0.330127	0.452843	0.734127	0.35929	-1.87076	-2.40903	-2.1496	-2.45586	-0.87759	0.815033	0.544078	0.590436	0.868501	0.876578	0.626373	0.233209	-0.751762	0.211236	0.190404	1.22554	0.494244	0.753003	0.833807	0.87108	1.01243	-0.00777765	0.137987	0.876667
860_11_40_mmu-miR-189	860_11_40	mmu-miR-189	LMT_miRNA_v2_748_rc	mir-24	|hsa-miR-189|mmu-miR-189|rno-miR-189|mml-miR-189|ppy-miR-189|mne-miR-189|ppa-miR-189	-1.40706	-1.05778	-1.72779	-0.912028	0.170073	0.107688	1.54788	0.501523	-0.0485398	-0.0266829	-1.85888	-1.7681	-1.01683	-0.931743	0.866223	0.17488	-1.56491	-0.300104	0.00148088	-0.16318	-0.191231	-0.0522227	-1.11879	-2.04571	0.194809	0.0484063	-0.174931	-0.260866	1.21162	0.162589	0.766111	1.49517	0.937212	1.01865	-0.368679	-0.193699	0.903921	0.105596	-0.441896	-0.244397	0.392553	0.065249	0.998916	1.83198
8625_106_15_mmu-miR-487b	8625_106_15	mmu-miR-487b	LMT_miRNA_v2_119_rc	mir-154	|mmu-miR-487b|rno-miR-487b	0.359072	0.155604	0.279884	0.703257	1.256	0.627163	0.642383	0.995876	0.790512	0.891983	-1.23573	0.171183	-0.326686	-1.27188	-0.362209	-0.623824	-1.1203	-1.65412	-0.91277	-1.83734	-0.932185	0.165733	0.00432956	0.845386	-0.543676	-1.46843	0.0713405	-0.518192	-0.952082	-1.58609	-0.592858	-0.193499	-0.00674661	-0.393075	0.436853	0.596009	1.85363	0.669478	0.624473	0.579837	0.614449	-1.70062	-1.31761	1.29437
8939_110_1_mmu-miR-22	8939_110_1	mmu-miR-22	LMT_miRNA_v2_92_rc	mir-22	|hsa-miR-22|mmu-miR-22|age-miR-22|ppa-miR-22|lca-miR-22|mml-miR-22|ppy-miR-22|ptr-miR-22|sla-miR-22|lla-miR-22|mne-miR-22	-0.0843288	0.746731	-0.858533	0.166727	-0.216796	-1.63665	-1.5192	-1.37096	-1.28216	-1.09025	-0.995375	-0.257954	0.740103	0.0553099	0.960464	1.32307	1.03152	1.04376	0.707515	0.713672	0.0267749	-0.292523	-0.0398707	-1.10447	0.342518	0.433118	0.221061	0.338401	0.144913	0.599532	0.822675	1.08058	0.950918	0.966893	-0.662028	-1.47036	-0.805631	-1.42755	-1.56078	-1.52714	-1.55617	0.0378134	0.578725	1.93959
9089_111_69_mmu-miR-487b	9089_111_69	mmu-miR-487b	LMT_miRNA_v2_119_rc	mir-154	|mmu-miR-487b|rno-miR-487b	0.337392	0.835683	0.68951	0.4539	1.13101	0.709282	0.678658	1.01034	0.839529	0.63	-0.689175	0.322561	-0.42393	-1.41433	-0.356199	-0.713176	-1.80268	-1.82529	-0.996082	-1.16653	0.109381	0.86666	-0.395695	0.679217	-0.343892	-1.46783	0.198786	-1.26192	-1.1488	-1.08454	-0.615665	-0.157822	-0.247413	-0.345498	0.756784	0.7401	0.393467	0.755132	0.63499	0.575513	0.652718	-1.98956	-1.60379	0.967423
9957_122_35_mmu-miR-15a	9957_122_35	mmu-miR-15a	LMT_miRNA_v2_918_rc	mir-15	|hsa-miR-15a|mmu-miR-15a|age-miR-15a|ggo-miR-15a|mne-miR-15a|sla-miR-15a|ppa-miR-15a|lca-miR-15a|mml-miR-15a|ppy-miR-15a|ptr-miR-15a|lla-miR-15a|xtr-miR-15a	-0.294293	-0.361572	-1.24154	-1.00781	-1.05264	-1.24955	-1.2109	-1.30336	-1.24747	-1.22071	-0.56433	-0.965252	0.555345	-0.874505	0.629639	1.44826	1.04712	1.03658	1.05054	0.795917	0.113954	-0.901001	-0.307526	-0.810232	-1.15122	1.26879	0.496415	0.861673	0.963326	1.16817	0.973757	1.08429	0.533763	0.922044	0.153913	-1.24274	-1.08578	-1.19039	-1.29818	-0.726728	-0.412806	0.677591	0.841146	1.32572
[truncated: 3 more columns]

## Sheet: Normal Mammary associated miRNA
HeatID	CombID	mmu_miRID	GeneName	SystematicName	Description	X4176_BT	X503_BT	X53447_BT	X572_BT	X627_BT	C3Tag_2	C3Tag_4	C3Tag_5	C3Tag_7	C3Tag_8	Cmyc_04004021	Cmyc_04004021B	Cmyc_04004022	Cmyc_04005648	Cmyc_043508	FVB_M1_1	FVB_M1_2	FVB_M1_3	FVB_M1_4	FVB_M1_5	H2N_1	H2N_53	H2N_61	H2N_64	H2N_Founder_A	Hras_1.4	Hras_2.4	Hras_3.4	Hras_4.4	Hras_5.4	MMTV.11567	MMTV.11568	MMTV.11570	MMTV.5.1	P53_1570	P53_2979	P53_5354	P53_5809	P53_5817	P53_5851	P53_8546	PyMT_436	PyMT_437	Wnt_4635
102_2_20_mmu-miR-10b	102_2_20	mmu-miR-10b	LMT_miRNA_v2_503_rc	mir-10	|mmu-miR-10b|rno-miR-10b	-0.682913	-0.907711	-0.844095	-1.7457	-0.344198	-0.706441	-0.288645	0.535608	-0.374135	-0.411703	-1.52277	-0.0815795	0.620677	0.0285857	-0.934472	2.84688	1.9924	1.83835	2.06645	2.5799	-0.390948	-0.537451	0.26682	-0.0348019	0.954752	-0.363482	-0.239615	-0.112435	-0.119785	0.303425	-1.18746	0.324552	-0.0189535	0.100635	-1.1779	-1.11631	0.552766	-0.190719	0.484656	-0.571218	-0.696642	-0.483656	-0.36564	-0.599539
10471_128_57_mmu-miR-150	10471_128_57	mmu-miR-150	LMT_miRNA_v2_1167_rc	mir-150	|mmu-miR-150|hsa-miR-150|rno-miR-150	-0.165724	0.0319291	0.455282	-0.680466	-0.393958	1.17117	-0.562437	0.699595	0.768244	-0.829725	0.0667908	-1.45594	0.296179	-1.24224	-0.627345	2.12201	2.15273	1.92002	1.00792	0.996471	0.526251	-0.222329	-0.143185	0.0117329	-0.663211	-0.595962	-0.132876	-0.510859	0.00759749	-0.086766	-2.20587	1.12297	-1.36086	-1.37119	-0.0981601	0.228977	1.09614	-0.356164	0.615112	1.81777	0.996026	-1.03414	-0.833302	-1.60485
1110_14_44_mmu-miR-107	1110_14_44	mmu-miR-107	LMT_miRNA_v2_206_rc	mir-103	|hsa-miR-107|mmu-miR-107|rno-miR-107|gga-miR-107|dre-miR-107|ssc-miR-107|mml-miR-107|ptr-miR-107|ggo-miR-107|ppy-miR-107|lla-miR-107|mne-miR-107|ppa-miR-107|fru-miR-107|tni-miR-107|xtr-miR-107|mdo-miR-107	-0.938309	0.0707005	-1.34021	-1.65825	-1.43105	-0.781021	-2.76058	-2.22234	-0.826014	-1.54604	-0.470051	-0.34627	0.0739659	-0.0987791	0.519989	2.05167	1.67252	1.70099	1.51061	1.35641	0.600917	0.0628101	0.59779	-0.74318	0.82636	1.04987	0.622932	0.704421	0.529779	0.606578	-0.683436	-0.459464	-0.423618	-0.512078	0.292608	-0.310308	-0.208799	0.8435	0.408238	0.60217	0.107179	0.203024	0.496906	-0.121012
116_2_34_mmu-miR-150	116_2_34	mmu-miR-150	LMT_miRNA_v2_1167_rc	mir-150	|mmu-miR-150|hsa-miR-150|rno-miR-150	-0.50605	-0.159541	0.427854	-1.13134	-0.154193	1.30949	0.561907	0.866102	0.505111	-0.394127	0.00978255	0.0833237	-0.177765	-0.837573	-1.26396	2.18562	2.0005	1.61476	1.11285	1.05148	0.618927	-0.208001	-0.321069	-0.265709	-1.24781	-0.731174	-0.304657	-0.599684	-0.0779381	-0.429065	-1.96267	1.04919	-1.51105	-1.40305	0.26577	0.0914207	1.33641	1.36935	0.447053	1.22737	0.651172	-1.22199	-1.02608	-1.74433
12584_154_38_mmu-miR-805	12584_154_38	mmu-miR-805	LMT_miRNA_v2_606_rc	mmu-miR-805	|mmu-miR-805	-1.07142	-0.794435	-0.136061	-0.830314	-0.655845	-0.931183	-1.29739	-1.47482	-1.34728	-1.32434	0.798542	0.889023	0.32964	0.740856	0.316583	1.89137	2.00407	1.87135	1.06155	1.03075	1.21105	0.530126	1.02241	0.27073	0.112748	0.491124	0.624235	0.634134	0.575237	0.67069	0.496058	0.49904	0.494615	0.421475	-0.606333	-1.35127	-1.55002	-1.34269	-1.34157	-1.48351	-1.45355	0.432578	0.699664	-0.523563
12874_157_82_mmu-miR-107	12874_157_82	mmu-miR-107	LMT_miRNA_v2_206_rc	mir-103	|hsa-miR-107|mmu-miR-107|rno-miR-107|gga-miR-107|dre-miR-107|ssc-miR-107|mml-miR-107|ptr-miR-107|ggo-miR-107|ppy-miR-107|lla-miR-107|mne-miR-107|ppa-miR-107|fru-miR-107|tni-miR-107|xtr-miR-107|mdo-miR-107	-0.776874	-0.053542	-1.64425	-0.0906554	-1.80286	-0.595451	-1.04162	-2.5586	-1.212	-0.581531	-0.872092	-0.429351	0.0389627	0.0133946	0.444596	2.34228	1.853	1.84589	1.66624	1.51225	0.607586	-0.048213	0.584656	-1.06071	0.951557	-0.0682736	0.721105	0.711208	0.560095	0.448055	-0.94068	-0.641247	-0.513747	-0.68818	0.650694	0.249455	0.729943	0.848082	0.0673631	0.842798	-0.759153	0.236155	0.517739	-0.823443
13245_162_43_mmu-miR-199a	13245_162_43	mmu-miR-199a	LMT_miRNA_v2_494_rc	mir-199	|mmu-miR-199a|hsa-miR-199a|hsa-miR-199a|mmu-miR-199a|rno-miR-199a|gga-miR-199|gga-miR-199|dre-miR-199|dre-miR-199|dre-miR-199|ggo-miR-199a|ppa-miR-199a|ppy-miR-199a|ptr-miR-199a|mml-miR-199a|sla-miR-199a|lla-miR-199a|mne-miR-199a|fru-miR-199|tni-miR-199|f	-2.13749	0.618077	-1.0663	-0.600348	-0.817311	-0.941664	-2.0912	-1.00275	-2.21512	-0.334905	-0.511038	-0.451198	1.08618	0.29458	-0.110697	1.59458	0.846357	1.08487	1.2519	1.25048	-0.317382	-1.17423	0.0845112	-1.21618	-1.67992	0.29202	0.587524	0.319143	0.484883	0.70459	-0.486544	0.399773	-0.0871033	0.465316	0.933458	0.648406	-0.233262	0.71557	-1.51184	1.61371	0.186617	0.218156	0.793372	1.34121
13365_163_81_mmu-miR-129-5p	13365_163_81	mmu-miR-129-5p	LMT_miRNA_v2_595_rc	mir-129	|mmu-miR-129-5p|mmu-miR-129-5p|rno-miR-129|rno-miR-129|dre-miR-129|dre-miR-129|fru-miR-129|tni-miR-129|fru-miR-129|tni-miR-129|mdo-miR-129	-1.37933	-0.978666	0.954791	-0.761601	-0.272455	0.644871	1.10128	1.13762	0.783512	0.678426	1.43435	-0.707208	-0.171567	-0.945442	-0.98258	0.78521	1.46265	2.11652	1.16231	1.16266	-1.15261	-0.211687	-0.845097	-0.398981	-0.944835	-0.423612	0.563932	0.676626	0.854762	0.880555	-1.78896	-2.10536	-1.92863	-2.24003	0.0798137	0.149128	-0.0432801	0.469583	0.144898	0.193625	0.279024	-0.532307	0.599658	0.241123
13813_169_37_mmu-let-7i	13813_169_37	mmu-let-7i	LMT_miRNA_v2_1279_rc	let-7	|mmu-let-7i|hsa-let-7i|rno-let-7i|gga-let-7i|xtr-let-7i|mdo-let-7i	-1.0027	-1.43829	-1.54875	-0.857862	-2.11166	-1.05282	-0.692585	-2.23282	-2.27197	-1.22618	-0.0159593	-0.855961	-0.27535	-0.262158	0.292616	1.414	0.782115	1.01406	1.14926	1.21307	0.216828	-0.345714	-0.0580105	-1.28616	0.953433	1.52644	1.04405	1.18668	0.643399	1.13208	0.227362	0.650856	0.368282	0.376077	0.588074	0.712503	0.0937759	0.318814	-1.25609	0.608257	-0.00572688	0.448943	0.791145	-0.128989
14088_172_66_mmu-miR-139	14088_172_66	mmu-miR-139	LMT_miRNA_v2_1159_rc	mir-139	|hsa-miR-139|mmu-miR-139|rno-miR-139|ssc-miR-139|lla-miR-139|ppa-miR-139	-0.871585	0.921771	0.716221	-0.287957	-0.333923	1.1125	0.923061	1.81221	1.06192	0.842847	-0.782155	0.497306	0.654736	-0.404448	0.0957033	1.9412	1.07544	0.963187	1.0165	1.08686	-1.16715	-0.839096	-0.389893	-1.55747	0.00747648	-1.44746	0.479287	-0.469845	-0.498467	-1.13849	-0.385316	-1.43401	-1.30367	-1.9122	1.05717	0.695355	0.0578943	0.873483	0.928964	0.83279	0.72369	-0.76511	-0.774676	0.200666
14277_175_9_mmu-miR-107	14277_175_9	mmu-miR-107	LMT_miRNA_v2_206_rc	mir-103	|hsa-miR-107|mmu-miR-107|rno-miR-107|gga-miR-107|dre-miR-107|ssc-miR-107|mml-miR-107|ptr-miR-107|ggo-miR-107|ppy-miR-107|lla-miR-107|mne-miR-107|ppa-miR-107|fru-miR-107|tni-miR-107|xtr-miR-107|mdo-miR-107	-1.40437	-0.0466454	-1.43594	-0.377276	-1.75669	-0.874484	-0.875793	-1.95829	-0.253467	-1.41764	-0.982196	-1.31777	0.164515	-0.0496473	0.337691	2.22388	1.87918	1.85983	1.57481	1.46826	0.530604	-0.246862	0.427702	-1.16182	0.561895	0.991823	0.524592	0.654846	0.510498	0.445066	-0.928952	-0.643781	-0.664093	-0.803682	-0.277357	0.938495	0.554574	1.17981	0.202829	0.980079	0.130602	0.119116	0.564336	-0.623125
14348_175_80_mmu-miR-10a	14348_175_80	mmu-miR-10a	LMT_miRNA_v2_882_rc	mir-10	|hsa-miR-10a|mmu-miR-10a|rno-miR-10a|ggo-miR-10a|sla-miR-10a|age-miR-10a|ppa-miR-10a|xtr-miR-10a|bta-miR-10a|mdo-miR-10a	-1.00973	0.326363	-1.17683	-0.703468	-0.881439	-0.830953	-1.14959	-0.409175	-1.35903	-1.27052	-1.41872	-0.86829	0.465317	-0.411723	0.575463	2.27852	1.698	1.58658	1.13896	1.12116	-1.02037	-0.944304	-0.447456	0.35942	1.69019	-0.189354	0.0449603	-0.247432	1.46115	0.27531	-1.08693	0.0742569	-0.116366	-0.0674259	-0.206735	1.63477	-1.04895	-1.33234	-0.123312	1.31474	-0.330457	1.29575	0.000989554	0.845301
14402_176_52_mmu-miR-148a	14402_176_52	mmu-miR-148a	LMT_miRNA_v2_1075_rc	mir-148	|hsa-miR-148a|mmu-miR-148a|gga-miR-148a|ssc-miR-148a|bta-miR-148a|xtr-miR-148a	-0.899483	0.193396	-1.34558	-1.58331	-1.23863	-1.36208	-1.25736	-1.30542	-1.28728	-1.32313	-0.221991	-0.28547	0.662603	-0.42461	0.597408	1.26002	0.808237	0.846285	1.3846	1.10104	0.442914	0.198549	0.648069	-0.198603	0.890283	1.67174	0.965887	1.0708	0.823017	1.24379	0.859782	1.00772	0.705768	0.622152	-1.07641	-1.3858	-0.90985	-1.06584	-1.28158	-0.574014	-1.16787	0.747361	1.09965	-0.672554
14582_178_68_mmu-miR-107	14582_178_68	mmu-miR-107	LMT_miRNA_v2_206_rc	mir-103	|hsa-miR-107|mmu-miR-107|rno-miR-107|gga-miR-107|dre-miR-107|ssc-miR-107|mml-miR-107|ptr-miR-107|ggo-miR-107|ppy-miR-107|lla-miR-107|mne-miR-107|ppa-miR-107|fru-miR-107|tni-miR-107|xtr-miR-107|mdo-miR-107	-1.14526	-0.116305	-1.25529	-0.590134	-1.59957	-1.33326	-0.948705	-1.71607	-1.32428	-2.70282	-0.662535	-0.494496	0.305529	-0.186938	0.383736	2.13078	1.79541	1.80402	1.52414	1.39274	0.478058	-0.210504	0.575545	-0.883228	0.537598	0.947576	0.544636	0.682192	0.527098	0.532589	-0.745402	-0.564504	-0.602237	-0.733939	0.51294	0.86253	0.554803	0.567902	-0.178265	1.07121	0.340541	0.0524577	0.47343	-0.314028
14679_180_1_mmu-miR-10b	14679_180_1	mmu-miR-10b	LMT_miRNA_v2_503_rc	mir-10	|mmu-miR-10b|rno-miR-10b	-0.356348	1.55594	-0.86016	-0.520344	-0.376211	-0.913304	-0.709386	-0.874587	-1.1034	-1.23039	-1.26244	0.0283699	0.609469	-0.0610182	0.678187	2.50257	2.00957	1.60458	2.23197	1.81993	-0.587738	-0.0494771	-0.110339	-0.267439	1.71186	-0.482302	-0.348219	0.156525	-0.0893155	0.210935	-1.06446	0.343997	0.0674387	0.108678	0.827952	-0.700926	-1.19632	-1.11384	-1.11193	-0.249796	-1.38882	-0.126305	-0.292123	-0.228081
15227_186_57_mmu-miR-486	15227_186_57	mmu-miR-486	LMT_miRNA_v2_1114_rc	mir-486	|hsa-miR-486|mmu-miR-486	-1.42282	-0.689972	1.19667	-1.25583	-0.0317075	-1.00135	-0.751045	0.436316	-0.895562	1.24568	1.58594	0.382156	0.877694	-0.913172	-0.522237	1.90138	1.25617	1.10397	1.62904	1.31287	-0.0225772	1.07293	0.863532	0.84924	0.117888	-0.391627	-0.805474	-0.388077	0.0480925	0.205797	-1.41513	-1.64014	-1.6574	-0.854457	-1.16864	0.903196	0.213525	1.0755	0.839357	0.371648	0.448114	-1.8805	-0.0604895	-0.506411
15289_187_37_mmu-miR-486	15289_187_37	mmu-miR-486	LMT_miRNA_v2_1114_rc	mir-486	|hsa-miR-486|mmu-miR-486	-1.46938	-0.41466	1.24077	-1.79072	0.281867	0.775462	-0.493389	0.960553	-0.841639	-0.041846	1.91638	0.0377684	0.963838	-0.722647	-0.462032	1.90369	1.45635	1.23722	1.72576	1.50806	0.275523	1.30004	1.01535	1.04703	-0.229597	-0.27681	-0.370708	-0.229484	-0.0154856	0.258319	-1.44095	-1.50862	-1.58079	-0.765371	-1.15005	0.695796	-0.632646	0.887468	-0.772782	-0.448514	-1.00254	-1.11762	-0.177156	-0.225139
15549_190_51_mmu-miR-129-5p	15549_190_51	mmu-miR-129-5p	LMT_miRNA_v2_595_rc	mir-129	|mmu-miR-129-5p|mmu-miR-129-5p|rno-miR-129|rno-miR-129|dre-miR-129|dre-miR-129|fru-miR-129|tni-miR-129|fru-miR-129|tni-miR-129|mdo-miR-129	-0.776805	-0.857018	1.03728	-0.685686	-0.0118373	0.0140058	0.355588	0.740192	1.15039	0.53932	1.58358	-0.55036	-0.736276	-1.50112	-0.98465	1.02058	1.58454	2.23922	1.09744	1.15738	-1.30503	-0.400404	-1.04095	-0.560044	-1.1569	-0.329734	0.717479	0.430477	1.04217	0.829092	-1.4363	-2.26894	-1.22156	-2.06541	1.09421	0.327971	-0.728868	0.636309	0.20876	0.237498	-0.0594958	0.110899	0.66804	0.101866
15557_190_59_mmu-let-7i	15557_190_59	mmu-let-7i	LMT_miRNA_v2_1279_rc	let-7	|mmu-let-7i|hsa-let-7i|rno-let-7i|gga-let-7i|xtr-let-7i|mdo-let-7i	-1.06961	-1.07716	-1.3518	-0.339402	-1.6914	-1.58659	-1.48705	-2.50677	-1.78345	-0.459669	0.0182565	-0.843657	-0.166058	-0.037381	0.288604	1.46346	0.867166	1.00843	1.23648	1.24284	0.260364	-0.149668	0.333218	-1.67001	0.598628	1.48078	1.1137	1.20455	0.71571	1.18866	0.298224	0.734364	0.484326	0.447738	-0.0303993	0.712053	0.879837	-0.286949	-0.505149	-0.709549	-1.26144	0.498956	0.783579	-0.0150497
1766_22_44_mmu-miR-187	1766_22_44	mmu-miR-187	LMT_miRNA_v2_1155_rc	mir-187	|mmu-miR-187	-0.609428	-0.229433	0.965345	-0.56169	-1.48326	0.996979	0.138787	0.606435	0.342973	0.268745	1.21809	-1.26021	-1.22553	-2.17308	-1.30835	1.36462	1.31741	1.5912	1.43105	1.23468	-0.83673	-0.249734	-1.32435	-0.400527	-0.559483	0.490815	0.342504	0.92374	1.01466	0.626463	-1.6856	-1.43767	-1.26745	-2.00169	-0.232914	0.762896	1.24373	-0.556945	0.283851	0.539282	0.160034	-0.0628833	0.52681	-0.0357813
2498_31_38_mmu-miR-10b	2498_31_38	mmu-miR-10b	LMT_miRNA_v2_503_rc	mir-10	|mmu-miR-10b|rno-miR-10b	-0.831297	0.736706	-0.53138	-0.882201	-0.253979	-0.812676	-0.887864	-0.946474	-0.843465	-0.832196	-1.04339	-1.49925	0.790058	-0.213873	0.425559	2.61247	1.81496	1.9368	2.20331	2.13429	-0.391663	-0.088487	-0.399463	0.147335	1.39753	-0.307599	-0.181472	0.243172	0.257896	0.379231	-0.847597	0.530155	0.15882	0.339847	0.0756263	-0.864946	-0.771248	-1.14441	-1.05681	-1.01986	-1.007	-0.376554	-0.0531233	-0.003028
2629_33_5_mmu-miR-103	2629_33_5	mmu-miR-103	LMT_miRNA_v2_207_rc	mir-103	|hsa-miR-103|hsa-miR-103|mmu-miR-103|mmu-miR-103|rno-miR-103|rno-miR-103|gga-miR-103|gga-miR-103|dre-miR-103|ssc-miR-103|age-miR-103|ggo-miR-103|ppa-miR-103|ppy-miR-103|ptr-miR-103|mml-miR-103|lla-miR-103|mne-miR-103|fru-miR-103|tni-miR-103|bta-miR-103|xt	-0.705665	-0.669026	-1.36161	-0.645108	-1.50164	-0.856376	-1.1184	-2.27453	-3.01229	-0.669292	-0.727514	-0.333636	0.32596	0.013851	0.47431	1.91777	1.57669	1.58284	1.42634	1.28109	0.422228	-0.145947	0.508209	-0.976074	1.03508	0.887113	0.640553	0.600068	0.393246	0.414191	-0.7008	-0.473016	-0.459593	-0.542762	0.520897	0.556738	0.51248	1.44567	0.441405	1.0089	-0.529223	0.137075	0.383233	-0.43474
2683_33_59_mmu-miR-150	2683_33_59	mmu-miR-150	LMT_miRNA_v2_1167_rc	mir-150	|mmu-miR-150|hsa-miR-150|rno-miR-150	-1.38267	0.52767	0.246361	-1.00796	0.119825	0.782163	-0.694573	0.475154	-0.429923	-0.745204	0.055065	0.094077	0.428213	-0.830045	0.143638	2.33612	2.1526	1.88349	1.20129	1.14505	0.930764	-0.191239	-0.356662	0.0578304	-0.532034	-0.637324	-0.0568285	-0.506052	0.172235	-0.247952	-2.20709	1.26532	-1.18495	-1.19445	0.146243	-0.48695	1.45265	-0.451086	0.28319	1.57303	0.510086	-1.44445	-0.836554	-1.62485
278_4_32_mmu-miR-199b	278_4_32	mmu-miR-199b	LMT_miRNA_v2_496_rc	mir-199	|mmu-miR-199b	-0.550726	0.725233	-1.76437	-0.370738	-0.923377	-0.259779	-1.77374	-0.0765686	-1.59659	-0.286575	-1.1754	-1.08497	1.17242	0.430147	0.0766096	1.94352	0.9424	1.20086	1.42639	1.38787	-0.560385	-1.19391	0.345036	-2.12378	-1.67675	-0.0393572	0.214352	-0.111661	0.00846112	0.463537	-0.682951	0.388214	-0.130792	0.545528	1.22606	-0.488284	1.02917	1.00475	-1.08023	1.29512	-0.237677	-0.0119725	0.214794	1.4036
2877_36_7_mmu-miR-103	2877_36_7	mmu-miR-103	LMT_miRNA_v2_207_rc	mir-103	|hsa-miR-103|hsa-miR-103|mmu-miR-103|mmu-miR-103|rno-miR-103|rno-miR-103|gga-miR-103|gga-miR-103|dre-miR-103|ssc-miR-103|age-miR-103|ggo-miR-103|ppa-miR-103|ppy-miR-103|ptr-miR-103|mml-miR-103|lla-miR-103|mne-miR-103|fru-miR-103|tni-miR-103|bta-miR-103|xt	-0.84259	-1.12512	-1.27391	-0.311841	-1.3708	-1.44727	-1.76666	-2.83085	-2.38962	-0.178471	-0.727548	-0.383489	0.252246	0.0821368	0.43741	1.80045	1.51086	1.52176	1.34126	1.26885	0.401938	-0.193217	0.51094	-0.863101	0.753912	0.912567	0.629954	0.595483	0.408059	0.366832	-0.647262	-0.394464	-0.397641	-0.454559	1.11845	0.850343	0.428333	1.11892	0.281886	0.843843	0.190893	0.148177	0.41671	-0.345007
2880_36_10_mmu-miR-146b	2880_36_10	mmu-miR-146b	LMT_miRNA_v2_1235_rc	mir-146	|hsa-miR-146b|mmu-miR-146b	-1.40908	-1.78891	-1.00255	-0.803353	-0.78659	-1.3339	-1.25186	-1.54217	-1.44755	-0.74436	-0.110319	-0.1767	0.146609	0.0659571	0.386874	1.35087	0.982344	0.921902	1.4066	1.41941	0.458883	0.0333445	0.426713	-0.598673	1.38247	0.696258	-0.0532818	0.439623	1.02602	0.400949	1.07762	1.22796	1.08627	1.33319	-1.12021	-0.521307	-1.05033	-0.414006	-1.62028	-0.828914	-1.52259	1.1162	1.34467	0.347925
3537_44_11_mmu-miR-145	3537_44_11	mmu-miR-145	LMT_miRNA_v2_721_rc	mir-145	|mmu-miR-145|hsa-miR-145|rno-miR-145|ssc-miR-145|mml-miR-145|ptr-miR-145|ggo-miR-145|ppy-miR-145|mne-miR-145|xtr-miR-145	0.0924583	0.687872	-1.07026	0.46329	-0.526959	-1.35705	-2.57393	-1.69682	-1.91604	-0.483653	-0.976544	0.926474	1.2215	0.49523	1.18658	1.6222	1.25348	1.30342	1.60492	1.45857	0.39265	0.0568011	0.771681	-0.383223	0.176068	0.172159	-0.0535965	-0.854456	-0.0217652	-0.555142	0.165456	-0.239792	-0.53429	-0.518633	-0.18165	-0.182255	-0.649991	0.0215381	-0.521443	-0.458468	-0.522744	-0.77096	-0.19316	-0.925599
3847_47_75_mmu-miR-424	3847_47_75	mmu-miR-424	LMT_miRNA_v2_431_rc	mir-322	|rno-miR-424|mmu-miR-424	-0.627343	0.857524	-1.57849	0.121595	-0.593639	-0.665588	-1.70078	-1.73644	-1.55662	-1.6727	-1.0191	0.477184	0.700809	0.916187	0.896257	1.74434	1.10133	1.02113	1.52942	1.3411	-0.210803	-0.476919	-0.0622678	-1.02324	-0.780088	0.28414	-0.594611	-0.211102	-0.390622	-0.057826	1.467	1.32522	0.873061	1.26597	0.619484	-0.824006	-1.72419	-0.333938	-0.763353	-0.671452	-0.61001	0.460264	0.715547	1.38746
4391_54_45_mmu-miR-187	4391_54_45	mmu-miR-187	LMT_miRNA_v2_1155_rc	mir-187	|mmu-miR-187	0.41629	-0.23779	0.900004	-0.0778815	-0.593073	0.922333	-0.387851	0.503647	-0.147334	0.069378	1.08085	-1.16525	-1.34155	-2.24588	-1.35179	1.31416	1.36831	1.7264	1.24683	1.22817	-0.388351	-0.754095	-1.54117	-0.589788	0.313672	0.351536	0.102906	0.657722	0.861294	0.67318	-1.43994	-1.60321	-1.73762	-2.0424	0.631162	-0.370984	1.03549	-0.398023	1.40523	0.974983	-0.175846	-0.199256	0.500227	-0.180059
4619_57_27_mmu-let-7i	4619_57_27	mmu-let-7i	LMT_miRNA_v2_1279_rc	let-7	|mmu-let-7i|hsa-let-7i|rno-let-7i|gga-let-7i|xtr-let-7i|mdo-let-7i	-1.25501	-0.453099	-1.71641	-1.04248	-2.16255	-1.35525	-0.998205	-2.52399	-2.22656	-0.727815	-0.21404	-1.24413	-0.104492	-0.521753	0.384989	1.32413	0.757839	0.997927	1.15276	1.11797	0.319367	-0.32801	-0.0326567	-1.29367	0.833343	1.52149	0.968005	1.11992	0.564312	1.03529	0.206863	0.636545	0.382731	0.352525	0.843368	0.63602	0.172278	0.665865	-0.380306	0.619374	-0.0611893	0.412715	0.664715	-0.179567
5128_63_44_mmu-miR-199b	5128_63_44	mmu-miR-199b	LMT_miRNA_v2_496_rc	mir-199	|mmu-miR-199b	-0.373452	-1.24206	-0.864383	-1.67265	-1.25759	-1.17176	-0.862224	-0.582784	-2.1009	-0.334272	-0.417968	-1.58087	0.935176	-0.897014	-0.126663	1.76674	1.04694	1.3751	1.37382	1.38707	-0.46216	-1.33738	0.145479	-1.55119	-1.49687	0.398913	0.690823	0.428448	0.529796	0.763675	-0.153749	0.55857	0.128837	0.611762	0.950131	0.443866	-0.355523	-0.0633551	-0.696185	1.74391	0.340338	0.208251	0.732075	1.29714
5273_65_25_mmu-miR-146b	5273_65_25	mmu-miR-146b	LMT_miRNA_v2_1235_rc	mir-146	|hsa-miR-146b|mmu-miR-146b	-1.24984	-0.35046	-0.81297	-1.38811	-0.859775	-1.38771	-1.40469	-1.38232	-1.31336	-1.36877	-0.0649601	-0.341587	0.267641	-0.145365	0.480259	1.31055	1.05709	1.02731	1.5508	1.31913	0.478033	0.0533507	0.299453	-0.511932	1.39296	0.734033	-0.110911	0.462087	1.00589	0.463113	1.04532	1.17847	1.06059	1.25875	-0.512446	-1.45496	-1.34751	-0.686699	-1.48263	-0.93458	-1.39143	1.07388	1.30946	0.427862
5456_67_44_mmu-miR-199a	5456_67_44	mmu-miR-199a	LMT_miRNA_v2_494_rc	mir-199	|mmu-miR-199a|hsa-miR-199a|hsa-miR-199a|mmu-miR-199a|rno-miR-199a|gga-miR-199|gga-miR-199|dre-miR-199|dre-miR-199|dre-miR-199|ggo-miR-199a|ppa-miR-199a|ppy-miR-199a|ptr-miR-199a|mml-miR-199a|sla-miR-199a|lla-miR-199a|mne-miR-199a|fru-miR-199|tni-miR-199|f	-0.936078	-0.820624	-0.718887	-1.11069	-1.4796	-1.30042	-1.11557	-0.728174	-1.85154	-0.823212	0.153247	-1.9194	0.68397	-0.917743	-0.358539	1.6613	1.07389	1.27882	1.33235	1.28837	-0.471654	-1.15822	-0.0841673	-1.18584	-2.04227	0.55319	0.719044	0.509492	0.554531	0.840958	-0.206823	0.48566	-0.0637272	0.527688	0.00648588	0.906623	-0.188031	-0.214808	0.334461	1.73817	0.630316	0.24964	0.804656	1.4043
6104_75_36_mmu-miR-146b	6104_75_36	mmu-miR-146b	LMT_miRNA_v2_1235_rc	mir-146	|hsa-miR-146b|mmu-miR-146b	-0.269649	-0.325853	-0.819603	-0.90367	-1.31164	-0.976901	-1.18358	-1.1684	-1.15026	-1.14178	0.124752	-1.58507	-0.0804838	-1.21013	0.339671	1.39363	1.17853	1.15139	1.52809	1.36381	0.335469	-0.336992	-0.0173772	-0.623403	0.949389	0.878685	0.0675387	0.583483	1.1261	0.630672	1.16001	1.19813	0.903924	1.33718	-1.19993	-1.2739	-1.1655	-0.785895	-1.1849	-1.29214	-0.995218	1.08802	1.3341	0.614113
6178_76_28_mmu-miR-486	6178_76_28	mmu-miR-486	LMT_miRNA_v2_1114_rc	mir-486	|hsa-miR-486|mmu-miR-486	0.636759	-0.532574	1.11393	-0.124492	-0.0402775	-0.243634	-1.17154	0.762322	-0.937931	-0.197831	1.7236	0.208768	1.08637	-1.23316	-0.924753	1.86449	1.57251	1.43546	1.82404	1.38924	0.317573	1.47637	0.701465	0.874122	0.445981	-0.0277709	-0.608897	-0.117824	-0.107657	0.213748	-1.68595	-1.62248	-1.77197	-0.999372	-1.29223	0.502821	0.0901856	-0.63104	-0.708603	0.540926	0.595014	-1.41994	-0.404666	-0.477987
6181_76_31_mmu-miR-187	6181_76_31	mmu-miR-187	LMT_miRNA_v2_1155_rc	mir-187	|mmu-miR-187	0.670831	-0.275144	0.719759	0.0236718	-0.918797	1.0076	0.135453	0.878606	-0.285568	1.3551	1.02037	-1.13442	-1.33148	-2.07094	-1.34268	1.11846	1.16619	1.64234	1.43013	1.21078	-0.878525	-0.89196	-0.625529	-1.04112	-0.567499	0.307025	0.291302	0.5277	0.879973	0.54692	-1.96524	-1.70076	-1.45129	-1.98919	-0.404749	-0.434869	1.17446	0.0783847	0.165248	0.750503	0.572335	0.656258	0.396494	-0.134272
6307_77_75_mmu-miR-139	6307_77_75	mmu-miR-139	LMT_miRNA_v2_1159_rc	mir-139	|hsa-miR-139|mmu-miR-139|rno-miR-139|ssc-miR-139|lla-miR-139|ppa-miR-139	-1.0241	-0.0331263	0.03323	-0.342629	0.243499	0.820396	0.747784	1.22272	1.61124	0.712009	-1.12221	0.517272	-0.366307	-0.209004	-0.12606	1.29432	1.24235	1.38036	0.779968	0.852269	-0.772767	0.303808	-0.314534	-1.62768	-0.806558	-0.922034	0.338645	-1.09787	-1.02212	-0.610118	2.07572	-0.768531	-0.926417	-1.48621	0.830171	0.787742	0.604986	0.854001	0.745633	1.23166	0.819478	-1.83556	-1.88126	0.143945
6352_78_38_mmu-miR-196a	6352_78_38	mmu-miR-196a	LMT_miRNA_v2_963_rc	mir-196	|hsa-miR-196a|hsa-miR-196a|mmu-miR-196a|mmu-miR-196a|rno-miR-196a|gga-miR-196|gga-miR-196|gga-miR-196|ssc-miR-196|mml-miR-196|ggo-miR-196|ppy-miR-196|ggo-miR-196|xtr-miR-196a	1.30189	0.422176	0.233069	0.402889	-1.45632	0.0036213	-0.0184415	-0.00625712	0.0186755	0.0408168	0.598247	-0.671777	-0.897111	-1.61734	-0.204901	0.902235	1.67996	2.5356	1.37874	1.34338	0.569716	-0.887712	-0.939536	0.64049	-0.0339835	-1.31606	0.0974385	-0.527131	0.402925	0.340292	-0.791508	-0.722537	-1.10347	-1.78141	0.577946	0.936751	-0.0190727	0.330843	-0.134872	1.37258	1.02235	-1.46704	-0.0595845	0.681017
6430_79_34_mmu-miR-193	6430_79_34	mmu-miR-193	LMT_miRNA_v2_74_rc	mir-193	|mmu-miR-193|hsa-miR-193a|rno-miR-193|mdo-miR-193	-0.292689	-0.649644	-2.14644	-0.276384	-0.805631	-1.08994	-1.11201	-0.916782	-1.02973	-1.06867	-0.052734	-0.974564	0.454536	-0.61533	-0.40393	1.89354	1.48932	1.35409	0.833576	0.784379	1.76437	0.936698	1.91352	1.05269	0.618742	0.798651	0.154303	0.20662	0.578958	0.400409	0.601529	0.284876	-0.330916	-0.248095	-1.15056	-1.18156	-1.08907	-1.07399	-1.22178	-1.24219	-1.17443	0.484827	1.08709	0.401891
6586_81_26_mmu-miR-10b	6586_81_26	mmu-miR-10b	LMT_miRNA_v2_503_rc	mir-10	|mmu-miR-10b|rno-miR-10b	-0.314291	1.7187	-0.61711	-0.783094	-0.351676	-0.946929	-0.966507	-0.946815	-0.822219	-0.942026	-1.39469	-0.298935	0.727228	-0.4505	0.329152	2.53596	1.92548	1.91139	2.20272	2.08522	-0.200685	-0.210455	-0.535525	-0.225086	1.09758	-0.269087	-0.243033	0.274694	0.193442	0.360615	-0.845043	0.373578	0.183369	0.209299	-1.04399	-0.996885	-0.0516366	-0.957875	-1.06484	-1.15979	-0.965248	-0.167202	-0.100993	-0.061422
6776_83_52_mmu-miR-805	6776_83_52	mmu-miR-805	LMT_miRNA_v2_606_rc	mmu-miR-805	|mmu-miR-805	-0.529613	-0.582679	-0.113016	-1.14618	-1.24065	-1.07142	-1.37379	-1.40534	-1.34066	-1.34888	0.885187	0.401156	0.371086	0.0856987	-0.238764	2.00927	2.25262	2.09688	1.13418	1.09051	1.06026	-0.0761958	0.927724	0.08237	-0.0196251	0.637783	0.754179	0.699298	0.663948	0.757443	0.555272	0.556657	0.529291	0.46403	-1.26929	-1.23071	-1.00557	-1.31644	-1.4537	-0.14768	-1.44729	0.434395	0.677595	-0.373286
6853_84_47_mmu-miR-10a	6853_84_47	mmu-miR-10a	LMT_miRNA_v2_882_rc	mir-10	|hsa-miR-10a|mmu-miR-10a|rno-miR-10a|ggo-miR-10a|sla-miR-10a|age-miR-10a|ppa-miR-10a|xtr-miR-10a|bta-miR-10a|mdo-miR-10a	0.0832856	-0.208271	-0.790962	-0.615922	-2.32254	-1.04834	-0.820362	-1.06496	-0.943117	-1.00644	-0.873813	-1.5988	0.317223	-1.86043	-0.426502	2.17795	1.77059	1.62765	1.32891	1.2857	-0.726434	-0.607029	-0.497525	0.0182173	-0.475473	-0.0107917	0.32165	0.143983	1.53979	0.675994	-0.460498	0.204277	-1.16537	0.248172	0.0317916	0.935986	0.328782	-0.825337	0.574124	1.29807	-0.356123	1.10113	0.172702	0.991467
6913_85_25_mmu-miR-150	6913_85_25	mmu-miR-150	LMT_miRNA_v2_1167_rc	mir-150	|mmu-miR-150|hsa-miR-150|rno-miR-150	0.329879	1.23429	0.155976	-0.701691	-0.124145	1.5354	-0.729673	0.690795	-0.507231	-0.586801	-0.240536	-0.157464	0.021264	-0.841817	-0.900382	2.00921	2.02745	1.73527	0.944364	0.895459	0.592	-0.240536	-0.366993	-0.178757	-0.56493	-0.784249	-0.254114	-0.681157	-0.0807712	-0.340277	-1.82212	1.00374	-1.21711	-1.52087	0.985218	0.954107	1.13388	-0.672528	0.657769	1.89715	0.176116	-1.14834	-1.35636	-1.83274
7459_91_79_mmu-miR-146b	7459_91_79	mmu-miR-146b	LMT_miRNA_v2_1235_rc	mir-146	|hsa-miR-146b|mmu-miR-146b	-1.26951	-1.831	-1.02999	-0.228555	-0.799119	-0.979112	-1.42046	-1.48727	-1.44043	-0.974513	0.00380621	-0.120978	0.163173	0.00167638	0.409709	1.31631	0.926439	0.861225	1.56303	1.34514	0.504595	0.0402485	0.370303	-0.543247	1.31992	0.709817	-0.094539	0.423261	0.995557	0.350738	1.03096	1.23049	1.10963	1.29453	-0.0856781	-0.952173	-1.56353	-1.41468	-1.48886	-0.573439	-1.40548	1.07817	1.35388	0.413367
7608_93_64_mmu-miR-805	7608_93_64	mmu-miR-805	LMT_miRNA_v2_606_rc	mmu-miR-805	|mmu-miR-805	-1.63882	-0.94236	-0.308837	-0.883057	-0.705821	-0.965817	-1.3947	-1.21849	-1.33909	-1.40293	0.766677	0.946026	0.393565	0.750574	0.296823	1.82044	1.94095	1.78252	0.941486	0.948032	1.28909	0.734166	1.12469	0.203712	1.11676	0.488615	0.582001	0.52141	0.486184	0.55096	0.426104	0.477915	0.500392	0.349717	-0.983892	-1.39455	-1.52801	-0.86934	-1.42418	-0.762251	-1.42334	0.345659	0.634943	-0.440879
7718_95_10_mmu-miR-10a	7718_95_10	mmu-miR-10a	LMT_miRNA_v2_882_rc	mir-10	|hsa-miR-10a|mmu-miR-10a|rno-miR-10a|ggo-miR-10a|sla-miR-10a|age-miR-10a|ppa-miR-10a|xtr-miR-10a|bta-miR-10a|mdo-miR-10a	-1.39082	0.241933	-0.678569	-0.810719	-0.74168	-1.51844	-1.23242	-0.623061	-1.2008	-1.05368	-1.23443	-0.994364	0.309552	-0.496182	0.55039	2.32844	1.69227	1.59905	1.24652	1.12001	-0.358721	-0.70286	-0.729885	0.460227	1.40579	-0.340969	-0.0183506	-0.0451569	1.41851	0.476984	-0.838198	0.231572	-0.0506771	0.0997463	-1.00904	0.929851	-0.675909	-1.34346	0.807179	1.46671	-1.30983	1.32025	0.138374	0.754208
7779_95_71_mmu-miR-196a	7779_95_71	mmu-miR-196a	LMT_miRNA_v2_963_rc	mir-196	|hsa-miR-196a|hsa-miR-196a|mmu-miR-196a|mmu-miR-196a|rno-miR-196a|gga-miR-196|gga-miR-196|gga-miR-196|ssc-miR-196|mml-miR-196|ggo-miR-196|ppy-miR-196|ggo-miR-196|xtr-miR-196a	-0.865223	-0.450463	0.399562	-1.02674	0.0536397	0.567064	-0.15685	-0.225035	0.213548	-0.212089	-0.0106367	-0.742732	-0.777808	-0.28512	0.443098	0.837448	1.79076	2.59284	1.10613	1.22638	1.20783	0.594454	0.459899	0.846198	1.38984	-1.24855	-0.299414	-0.0422066	-0.0262839	0.310014	-1.28119	-1.06558	-0.025545	-1.99418	-0.120987	0.100144	0.794735	-0.0118532	-0.166283	1.33941	0.23187	-1.49109	-0.294372	0.492365
7841_96_51_mmu-miR-805	7841_96_51	mmu-miR-805	LMT_miRNA_v2_606_rc	mmu-miR-805	|mmu-miR-805	-0.501857	-0.654569	-0.138514	-1.03928	-1.22191	-1.28506	-1.27078	-1.32865	-1.26759	-1.27721	0.993051	0.259921	0.289396	0.118782	-0.712211	2.03916	2.29294	2.14245	1.19247	1.17779	0.907086	-0.131141	0.801069	-0.00530255	-1.16017	0.723703	0.857041	0.831758	0.735634	0.812823	0.627138	0.603923	0.15392	0.533819	-0.836827	-0.63101	-1.39537	-0.716834	-1.36643	-1.435	-0.634656	0.506018	0.73169	-0.209085
8582_105_54_mmu-miR-103	8582_105_54	mmu-miR-103	LMT_miRNA_v2_207_rc	mir-103	|hsa-miR-103|hsa-miR-103|mmu-miR-103|mmu-miR-103|rno-miR-103|rno-miR-103|gga-miR-103|gga-miR-103|dre-miR-103|ssc-miR-103|age-miR-103|ggo-miR-103|ppa-miR-103|ppy-miR-103|ptr-miR-103|mml-miR-103|lla-miR-103|mne-miR-103|fru-miR-103|tni-miR-103|bta-miR-103|xt	-1.50508	-1.5036	-0.878069	-1.80346	-1.95112	-0.64014	-0.105237	-2.05193	-1.71116	-0.247305	-0.338976	-0.735696	0.394015	-0.639557	0.0381935	1.73508	1.69133	1.69582	1.26757	1.2236	0.369603	-0.514895	0.404997	-0.70695	-2.22753	0.975261	0.731429	0.837017	0.76865	0.746981	-0.301978	-0.217071	-0.304721	-0.248398	0.842926	0.68932	0.393139	0.623526	0.384815	0.776646	0.428673	0.226086	0.493147	0.117754
9085_111_65_mmu-miR-103	9085_111_65	mmu-miR-103	LMT_miRNA_v2_207_rc	mir-103	|hsa-miR-103|hsa-miR-103|mmu-miR-103|mmu-miR-103|rno-miR-103|rno-miR-103|gga-miR-103|gga-miR-103|dre-miR-103|ssc-miR-103|age-miR-103|ggo-miR-103|ppa-miR-103|ppy-miR-103|ptr-miR-103|mml-miR-103|lla-miR-103|mne-miR-103|fru-miR-103|tni-miR-103|bta-miR-103|xt	-1.96672	0.0967065	-1.38775	-2.00037	-1.45411	-0.418521	-0.602284	-2.39389	-1.31468	-1.13412	-0.762034	-0.192408	0.455274	-0.0536943	0.281813	1.96094	1.69578	1.65393	1.4128	1.32308	0.561602	0.0474487	0.589914	-0.782722	0.649889	1.02443	0.536767	0.619154	0.51896	0.466849	-0.631424	-0.439082	-0.332783	-0.495152	0.72109	0.755674	0.326667	0.880379	-1.53434	1.00344	0.236016	0.0432063	0.479762	-0.324859
9411_115_63_mmu-miR-486	9411_115_63	mmu-miR-486	LMT_miRNA_v2_1114_rc	mir-486	|hsa-miR-486|mmu-miR-486	-0.501937	-0.18285	0.79395	-0.486204	-0.270428	-0.386608	-1.03281	0.100202	-0.826435	-1.11298	1.78113	0.173587	1.12336	-0.825932	-0.977291	2.01574	1.43282	1.21122	1.74028	1.49773	0.504059	1.51737	1.04767	1.15229	0.827902	-0.12092	-0.525328	0.237918	0.116933	0.1333	-1.7837	-1.58093	-1.65472	-0.898755	-0.770851	0.956578	0.358608	0.552595	-1.09025	-0.615056	0.327184	-1.36723	0.00186648	-0.396118
9635_118_41_mmu-miR-10a	9635_118_41	mmu-miR-10a	LMT_miRNA_v2_882_rc	mir-10	|hsa-miR-10a|mmu-miR-10a|rno-miR-10a|ggo-miR-10a|sla-miR-10a|age-miR-10a|ppa-miR-10a|xtr-miR-10a|bta-miR-10a|mdo-miR-10a	0.525826	-0.130139	-0.590481	-0.378371	-1.8754	-0.723652	-0.66213	-0.755921	-0.503645	-0.698889	-0.579573	-0.901159	0.367517	-1.12471	-1.34109	2.01756	1.63618	1.59003	1.21275	1.14314	-0.563226	-1.90864	-1.08297	-0.0229752	-0.487775	0.0771439	0.375352	0.252315	1.4149	0.759626	-0.231505	0.269126	-2.93519	0.361926	0.309089	0.314683	-0.361373	-0.180571	0.59398	1.26991	-0.365299	0.933965	0.360593	0.975897
[truncated: 3 more columns]

## Sheet: p53 specific miRNAs
HeatID	CombID	mmu_miRID	GeneName	SystematicName	Description	X4176_BT	X503_BT	X53447_BT	X572_BT	X627_BT	C3Tag_2	C3Tag_4	C3Tag_5	C3Tag_7	C3Tag_8	Cmyc_04004021	Cmyc_04004021B	Cmyc_04004022	Cmyc_04005648	Cmyc_043508	FVB_M1_1	FVB_M1_2	FVB_M1_3	FVB_M1_4	FVB_M1_5	H2N_1	H2N_53	H2N_61	H2N_64	H2N_Founder_A	Hras_1.4	Hras_2.4	Hras_3.4	Hras_4.4	Hras_5.4	MMTV.11567	MMTV.11568	MMTV.11570	MMTV.5.1	P53_1570	P53_2979	P53_5354	P53_5809	P53_5817	P53_5851	P53_8546	PyMT_436	PyMT_437	Wnt_4635
10184_125_16_mmu-miR-423	10184_125_16	mmu-miR-423	LMT_miRNA_v2_220_rc	mir-423	|hsa-miR-423|mmu-miR-423	-1.57369	-1.01155	-0.999975	-1.3369	-0.600552	-0.299556	-0.480626	-0.0698357	0.15717	1.04192	-0.670515	0.248576	-1.2306	-0.733172	0.702555	-0.465187	-0.766283	-1.86732	-0.187191	0.0674039	0.131377	0.404188	0.177185	-2.47556	1.20126	1.33534	-0.161919	0.519299	0.457711	0.686049	-0.0142633	-0.477105	-0.0397046	-0.230809	1.59218	1.76686	1.64519	1.04672	0.895432	1.68797	0.761962	0.721275	1.52942	-1.07933
10570_129_74_mmu-miR-484	10570_129_74	mmu-miR-484	LMT_miRNA_v2_1066_rc	mir-484	|hsa-miR-484|mmu-miR-484|bta-miR-484	-1.42708	-1.41411	0.101425	-0.588622	-0.851781	-0.623626	-0.132483	0.199215	-0.661484	1.53624	0.808766	-0.566108	-2.14116	-1.01976	0.278717	0.10335	-0.11046	-0.838638	0.30597	0.462074	-0.0535665	-0.635094	0.40789	0.037885	0.3896	1.24398	0.133627	0.765162	0.426872	0.23463	-0.246599	-0.965346	-0.611647	-1.1531	0.80231	2.01008	1.38808	1.47324	1.14079	1.96442	1.654	0.475608	0.792633	-1.36945
11236_138_2_mmu-miR-718	11236_138_2	mmu-miR-718	LMT_miRNA_v2_583_rc	mmu-miR-718	|mmu-miR-718	-0.705001	0.202845	-0.139238	0.0701096	1.04376	1.11746	1.08233	2.26798	1.22552	1.06665	-0.666497	0.30981	0.986723	0.330575	0.188084	0.198364	-0.635191	-0.775931	-0.473033	-0.957163	-0.287954	0.322223	0.0482106	-0.811958	-0.15492	-0.434067	-1.33817	-0.461297	-0.892022	0.129774	0.135373	-0.724347	-0.577122	-0.961537	1.16284	1.4613	1.11658	1.13353	1.1577	1.7107	0.929956	-0.723396	-1.06462	-2.14483
11433_140_35_mmu-miR-339	11433_140_35	mmu-miR-339	LMT_miRNA_v2_1109_rc	mir-339	|rno-miR-339|mmu-miR-339|hsa-miR-339	1.09088	0.406874	0.354883	0.318573	-0.200405	0.206356	0.36839	1.52207	1.23106	1.47817	0.885714	-0.71689	-0.848017	-1.37333	-0.869704	0.0258933	-0.18446	-0.274444	-0.661292	-0.260867	-0.874825	-0.416405	-1.04486	-2.35034	0.0598154	0.0425548	-0.196847	-0.120487	0.170924	0.0790617	-0.726558	-1.01984	-1.08337	-1.28975	1.85462	1.49794	0.840903	1.09438	1.77945	2.25031	1.08672	-0.70523	0.0376083	-1.21212
11495_141_15_mmu-miR-127	11495_141_15	mmu-miR-127	LMT_miRNA_v2_1145_rc	mir-127	|mmu-miR-127	-1.59069	-0.506173	-0.285751	0.219541	-0.325395	-0.189492	-0.0824646	0.239616	0.0654155	0.646005	-1.26499	-0.767473	-1.07179	-0.888046	0.626515	0.62396	0.299673	0.145184	0.589672	1.29789	-0.674725	-0.669186	-0.994171	-2.22636	-1.2662	-0.168021	2.68354	0.436902	-0.168009	-0.0184075	-0.499931	-0.088266	0.0706578	0.00305681	1.25744	1.60961	1.48044	0.966986	0.955439	2.02251	0.976331	-0.433395	0.242343	0.0903965
11649_143_5_mmu-miR-681	11649_143_5	mmu-miR-681	LMT_miRNA_v2_439_rc	mmu-miR-681	|mmu-miR-681	-0.687567	0.145586	-0.0549429	0.162162	0.213885	1.2127	1.13443	2.27692	1.27528	1.13834	-0.651641	0.372505	0.32987	-0.372087	0.0482013	0.974082	-0.553033	-0.683451	-0.382341	-0.696758	-0.229573	0.599598	0.127917	-0.711201	-0.199173	-0.346906	-1.19906	-0.37139	-0.651701	-0.742502	0.0280995	-1.09815	-1.45155	-1.24855	1.31445	1.23089	1.19975	1.16613	1.42661	1.24438	1.88189	-0.636541	-0.948223	-2.00563
13866_170_8_mmu-miR-216a	13866_170_8	mmu-miR-216a	LMT_miRNA_v2_846_rc	mir-216	|hsa-miR-216|mmu-miR-216a|rno-miR-216|gga-miR-216|ssc-miR-216|lca-miR-216|ptr-miR-216|ggo-miR-216|ppy-miR-216|ppa-miR-216|xtr-miR-216|mdo-miR-216	-1.03338	0.0910385	0.763914	0.00617109	0.919529	1.03374	1.1226	1.994	1.27373	1.17168	0.125256	0.263174	0.220096	-0.595384	-0.0119475	-0.393352	-0.810325	-0.983015	-0.61446	-1.13953	-0.292771	0.485779	-0.0348318	0.533548	-0.397247	-0.560331	-1.59298	-0.584287	-1.10585	-1.01174	-1.11092	-1.43925	-0.852506	-1.32511	1.17144	1.67647	1.64399	1.1344	1.26987	1.20183	1.79933	-0.910375	-1.25204	-0.446449
1811_23_7_mmu-miR-222	1811_23_7	mmu-miR-222	LMT_miRNA_v2_215_rc	mir-221	|hsa-miR-222|mmu-miR-222|rno-miR-222|gga-miR-222a|dre-miR-222|age-miR-222|fru-miR-222|tni-miR-222|xtr-miR-222|mdo-miR-222a	-0.662131	-0.878745	-1.08571	1.24661	0.760574	0.649243	1.52014	0.747521	0.154025	1.20826	-1.61222	-0.291288	-0.186303	0.243289	0.554693	0.195707	-0.708031	-0.661381	0.0754275	-0.110583	-0.397316	-0.427842	0.0352273	-0.845573	0.205627	0.0274003	-0.0798321	-0.350624	0.270443	-0.280894	-1.57265	-1.71618	-1.59879	-1.60017	1.44829	3.00107	0.809378	0.75692	0.99234	1.71772	1.45112	-0.553858	-0.734457	0.0907251
2367_29_71_mmu-miR-295	2367_29_71	mmu-miR-295	LMT_miRNA_v2_25_rc	mir-290	|mmu-miR-295	-0.494356	0.118991	-0.136664	0.349832	1.25928	1.44402	1.22159	1.187	1.37767	1.28948	-0.559928	0.449409	0.401657	-0.248096	0.10861	-0.197623	-0.523341	-0.656336	-0.318082	-0.740188	-0.263335	-0.450838	0.198225	-0.627698	-0.244136	-0.151231	-1.08765	-0.298207	-0.760971	-0.564618	-0.889379	-1.00307	-0.670735	-1.12508	1.58154	2.02581	1.62673	1.16524	1.21701	1.29558	1.314	-0.615784	-0.829445	-1.83641
2791_35_3_mmu-miR-542-5p	2791_35_3	mmu-miR-542-5p	LMT_miRNA_v2_559_rc	mir-542	|mmu-miR-542-5p|rno-miR-542-5p	-0.892813	1.37747	0.493259	-0.492075	0.445036	0.644564	0.885517	1.50394	1.13823	0.544548	-0.1655	-0.380869	-0.257047	0.343017	-0.225138	0.221755	-0.612906	-0.125977	0.743341	0.446099	-0.875554	-0.292054	-0.256479	-0.176144	-0.0546743	-0.000769676	-2.39966	-1.01643	-1.66202	-0.230037	0.195928	-1.97735	-1.03445	-1.26443	1.04101	0.816979	1.97033	1.93142	0.818116	1.56364	1.55014	0.115078	-0.880031	-0.729438
3709_46_19_mmu-miR-135a	3709_46_19	mmu-miR-135a	LMT_miRNA_v2_1001_rc	mir-135	|mmu-miR-135a|hsa-miR-135a|hsa-miR-135a|mmu-miR-135a|rno-miR-135a|gga-miR-135a|gga-miR-135a|gga-miR-135a|ssc-miR-135|ssc-miR-135|lla-miR-135|age-miR-135|ppa-miR-135|mml-miR-135|ptr-miR-135|ggo-miR-135|ppy-miR-135|lla-miR-135|age-miR-135|ppa-miR-135|dre-mi	0.327488	0.0831856	-0.15847	0.678432	1.32621	1.1861	1.11923	1.10008	1.27589	1.11393	-0.94384	0.314838	0.263082	0.0301348	-0.114478	0.84613	-0.954054	-1.09545	-0.660247	-1.20855	-0.128959	0.405959	-0.0482844	1.03487	-0.394985	-0.621	-1.63269	-0.655472	-1.25458	-1.13004	-0.892147	-0.75845	-1.89021	-1.15043	1.4043	1.09001	1.1878	0.876402	1.30659	1.07475	1.80536	-0.941294	-1.32848	-1.35298
3926_48_72_mmu-miR-802	3926_48_72	mmu-miR-802	LMT_miRNA_v2_1071_rc	mir-802	|mmu-miR-802	-0.420524	0.305002	0.714806	0.376036	0.936613	1.40986	1.24878	1.21802	1.41366	1.29613	-0.590278	0.463686	0.408402	-0.259288	0.148079	0.0196084	-0.552525	-0.678131	-0.189484	-0.852106	-0.265347	0.305402	0.193799	-0.270037	-0.207899	-0.231727	-1.15863	-0.275804	-0.769162	-0.684171	-1.18292	-1.23166	-1.13947	-1.31261	1.30054	1.34545	1.21602	1.26973	1.27444	1.70546	1.34869	-0.65289	-0.840477	-2.11115
4343_53_79_mmu-miR-380-5p	4343_53_79	mmu-miR-380-5p	LMT_miRNA_v2_1424_rc	mir-379	|hsa-miR-380-5p|mmu-miR-380-5p|bta-miR-380-5p	-0.836436	-0.224244	-0.355395	0.0670092	0.797915	1.67769	1.47431	1.48379	1.55988	1.45377	-0.896667	0.371096	0.336947	-0.499657	-0.0504461	-0.319574	-0.803582	-0.51005	-0.254796	-1.18039	-0.481727	-0.734649	0.0570355	-0.967796	-0.447044	-0.41014	-0.64433	-0.507114	-1.02817	-0.914776	-0.330095	-1.01931	-0.576464	-0.955019	1.42881	1.49124	1.60424	1.41247	1.48732	1.92714	1.55564	-0.87819	-1.19926	-0.66928
4684_58_10_mmu-miR-423	4684_58_10	mmu-miR-423	LMT_miRNA_v2_220_rc	mir-423	|hsa-miR-423|mmu-miR-423	-2.14583	-1.35602	-0.538405	-0.670323	-0.457661	-0.594642	-0.278532	0.567708	-0.223888	1.22969	-0.63441	-0.12448	-1.08863	0.0282685	0.50739	-0.562647	-0.833427	-1.13426	-0.25191	-0.0927827	-0.298546	0.230148	0.369573	-3.13643	0.439803	1.16667	-0.239774	0.569606	0.302104	0.767131	-0.0183724	-0.446127	-0.105425	-0.102928	1.24489	1.62866	1.62738	1.91195	1.25304	1.33533	1.05336	0.608075	1.17177	-0.957035
4952_61_32_mmu-miR-339	4952_61_32	mmu-miR-339	LMT_miRNA_v2_1109_rc	mir-339	|rno-miR-339|mmu-miR-339|hsa-miR-339	0.999578	0.184313	0.180897	0.509025	-0.0130346	0.288026	0.211294	1.66403	0.321006	1.01205	0.555039	-0.546891	-0.74481	-1.6368	-0.835703	0.104836	-0.334004	-0.0314431	-0.479662	-0.0713729	-0.799014	-0.608695	-0.942813	-2.17835	-0.451338	0.0588407	-0.320943	-0.155591	0.0113685	-0.271228	-0.847713	-1.01271	-0.825491	-1.2519	1.71622	2.44724	2.17997	1.03214	1.47457	1.64465	1.44479	-0.481256	-0.0283	-1.08001
5390_66_60_mmu-miR-707	5390_66_60	mmu-miR-707	LMT_miRNA_v2_444_rc	mmu-miR-707	|mmu-miR-707	0.689711	0.89797	0.969565	0.744383	0.832419	0.998638	0.921431	2.00754	1.03653	0.98318	0.311123	0.251698	0.107192	-0.539626	0.0293938	-0.64549	-0.99783	-1.14011	-0.822265	-1.30905	-0.533668	0.789744	-0.192605	-0.492032	0.277908	-0.704207	-1.58185	-0.774498	-1.18146	-1.20721	-0.799249	-1.43023	-1.73533	-1.60483	1.05392	0.961228	1.54164	1.02713	1.4033	0.872415	0.923811	-1.09521	-1.17161	-0.830749
5572_68_78_mmu-miR-692	5572_68_78	mmu-miR-692	LMT_miRNA_v2_334_rc	mir-692	|mmu-miR-692|mmu-miR-692	-0.850214	-0.215131	0.152298	0.00167578	0.51191	1.37674	1.29173	2.53866	1.29919	1.23086	-0.929892	0.249224	1.02732	-0.559689	-0.124764	-0.480721	-0.851948	-0.354004	-0.595226	-1.01418	-0.534985	0.0469456	-0.044977	0.141004	-0.483582	-0.0677227	-0.857891	-0.512966	-0.760736	-1.08074	-0.492672	-1.0532	-1.29843	-1.11596	1.23367	1.44291	1.55971	1.79076	1.23166	1.24695	1.33479	-0.432339	-1.20545	-1.03961
6219_76_69_mmu-miR-448	6219_76_69	mmu-miR-448	LMT_miRNA_v2_1589_rc	mir-448	|hsa-miR-448|mmu-miR-448|rno-miR-448|cfa-miR-448	0.026484	0.674695	1.11535	0.526892	0.984178	1.247	1.18016	1.70448	1.27811	1.18266	-0.714775	0.398545	0.301379	-0.36407	0.129506	-0.366225	-0.731365	-0.872049	-0.520132	-1.0308	-0.361564	-0.585458	0.0553625	-0.74254	0.0567241	-0.1615	-1.30159	-0.487879	-0.951827	-0.939614	-1.09136	-1.18729	-1.53732	-1.35358	1.25026	1.26052	1.06806	1.27958	1.1729	1.80236	1.85617	-0.850493	-1.01647	-0.919668
6627_81_67_mmu-miR-410	6627_81_67	mmu-miR-410	LMT_miRNA_v2_107_rc	mir-154	|mmu-miR-410	0.419608	1.0379	-0.328548	0.771857	0.326602	1.35542	1.32252	1.23636	1.42702	1.32441	-1.22947	0.402102	0.352767	-0.407757	0.219778	0.0036911	-0.86986	-0.938401	-0.199316	-1.13643	-0.303111	-0.0530343	0.0981031	-0.825068	0.336732	-0.581211	0.581452	-0.406722	-0.918324	-0.880135	-1.53263	-0.752393	-0.748455	-1.50134	1.41196	1.35453	1.15999	1.4239	1.33295	1.2535	1.33203	-0.99765	-1.08182	-0.747139
6874_84_68_mmu-miR-377	6874_84_68	mmu-miR-377	LMT_miRNA_v2_312_rc	mir-154	|hsa-miR-377|mmu-miR-377	0.211657	0.94766	0.161117	0.55636	-0.024896	1.28545	1.26184	1.13564	1.40356	1.22438	-1.09882	0.72464	0.222417	-0.729074	0.233056	-0.389088	-1.07771	-1.19169	-0.557034	-1.42345	-0.404937	0.776014	0.218535	-1.03055	0.151851	-0.74542	1.10927	-0.791453	-1.24192	-1.20289	-1.04139	-0.666509	-0.343708	-1.11458	1.31529	1.29097	1.04499	1.33656	1.64822	1.28478	1.30719	-1.21339	-1.4034	-0.43772
6889_85_1_mmu-miR-376a*	6889_85_1	mmu-miR-376a*	LMT_miRNA_v2_697_rc	mir-368	|hsa-miR-376a*|mmu-miR-376a*|rno-miR-376a*	-0.642243	0.136856	-0.0279787	-0.0741616	0.0683974	1.63825	0.95778	2.3401	1.13509	1.338	-1.06514	0.155573	0.0984166	-0.688555	-0.0636977	-0.365406	-0.910442	-0.435799	-0.717455	-1.03279	-0.513915	0.110342	0.253789	-0.986983	-0.189604	-0.718151	0.481987	-0.600673	0.416252	-0.139435	-1.43617	-0.902509	-0.958641	-1.59952	1.77097	1.89155	1.38347	1.25415	1.72003	0.950157	0.899158	-0.931506	-0.791083	-0.699307
7121_87_69_mmu-miR-216b	7121_87_69	mmu-miR-216b	LMT_miRNA_v2_691_rc	mir-216	|mmu-miR-216b	0.140415	0.908176	-0.413442	0.605325	0.443213	1.37062	1.32453	1.21676	1.42158	1.30396	-1.00983	0.357917	0.261789	-0.52829	0.0927656	-0.542321	-0.997033	-1.1504	-0.743279	-1.33109	-0.486684	0.599328	-0.0391902	0.677868	0.116136	-0.605274	-1.67327	-0.671296	-1.24628	-1.22354	0.0781589	-0.510659	0.383921	-1.02191	1.39358	1.36909	1.14308	1.42018	1.297	1.24723	1.343	-1.12328	-1.32158	-0.455298
8119_100_1_mmu-miR-708	8119_100_1	mmu-miR-708	LMT_miRNA_v2_406_rc	mmu-miR-708	|mmu-miR-708	-0.804768	0.0598807	0.196376	-0.12525	0.978706	0.854502	0.998865	1.19278	1.26621	0.900522	-1.11071	0.0279613	0.908437	-0.36085	-0.248992	0.495001	-0.183179	0.720573	-0.633605	0.681461	-0.46189	0.0472532	-0.182868	0.830168	-0.336448	-0.802907	-1.77063	0.452456	-1.22438	-1.15707	-0.92647	-1.59994	-0.715159	-1.19548	1.36798	0.931871	0.883874	1.43465	2.62221	1.03809	0.895979	-1.0441	-1.46447	-0.687314
[truncated: 3 more columns]
