# Supplementary material for: Integrated miRNA and mRNA expression profiling of mouse mammary tumor models identifies miRNA signatures associated with mammary tumor lineage
Source: Genome Biol. 2011 Aug 16;12(8):R77. doi: 10.1186/gb-2011-12-8-r77 (PMC3245617; doi:10.1186/gb-2011-12-8-r77)
Supplement: Additional file 7 — Genetically engineered mouse model-specific miRNAs and their potential mRNA targets. [file gb-2011-12-8-r77-S7.XLSX]

## Sheet: Model specific miRNA_mRNA
Description
Please see Materials and Methods for miRNA_mRNA negative correlation and enrichment analysis.
The analysis was done at the probe level for both miRNA and mRNA.
If the p-value of Fisher’s exact test is less than 0.05, the miRNA is considered to have a significant number of mRNA targets with negative correlation and it was selected as a significant miRNA in this screening procedure as shown in Table 3.
TargetCor:a mRNA has negative correlation with the intended miRNA and it is also a predicted target of the intended miRNA
TargetNotCor:a mRNA doesn't have negative correlation with the intended miRNA, but it is a predicted target of the intended miRNA
CorNotTarget:a mRNA has negative correlation with the intended miRNA, but it is not a predicted target of the intended miRNA
NotCorNotTarget:a mRNA doesn't have negative correlation with the intended miRNA and it is also not a predicted target of the intended miRNA
miRNAs	CombID	TargetCor	TargetNotCor	CorNotTarget	NotCorNotTarget	Fisher_P_val	CutoffHighCor	AvgTargetCor
mmu-let-7d	4199_52_17	34	838	1223	24839	0.882	-0.469846	-0.537546
mmu-let-7d	11491_141_11	29	843	1062	25000	0.886	-0.471143	-0.5311
mmu-let-7d	4361_54_15	28	844	1120	24942	0.955	-0.472158	-0.535091
mmu-let-7d	2116_26_66	28	844	1212	24850	0.985	-0.469412	-0.54293				ic
mmu-let-7e	14773_181_13	13	859	472	25590	0.793	-0.471362	-0.524581
mmu-let-7e	8052_99_16	15	857	660	25402	0.954	-0.472845	-0.534167
mmu-let-7e	11638_142_76	11	861	569	25493	0.982	-0.472009	-0.524307
mmu-let-7f	12229_150_11	47	825	1632	24430	0.87	-0.470683	-0.546788
mmu-let-7i	13813_169_37	28	844	1037	25025	0.894	-0.471134	-0.528219
mmu-let-7i	15557_190_59	32	840	1188	24874	0.911	-0.475485	-0.538579
mmu-let-7i	4619_57_27	28	844	1133	24929	0.961	-0.471288	-0.529186
mmu-miR-103	8582_105_54	16	604	536	25778	0.207	-0.479444	-0.536086
mmu-miR-103	2877_36_7	26	594	958	25356	0.262	-0.472811	-0.520638
mmu-miR-103	2629_33_5	25	595	976	25338	0.366	-0.470242	-0.504204
mmu-miR-103	9085_111_65	23	597	1164	25150	0.83	-0.474426	-0.523081
mmu-miR-106b	12522_153_58	78	1123	921	24812	1.2e-06	-0.469742	-0.546239
mmu-miR-106b	5258_65_10	43	1158	464	25269	4.66e-05	-0.470408	-0.538105
mmu-miR-106b	2450_30_72	43	1158	576	25157	0.0029	-0.471322	-0.543435
mmu-miR-106b	13127_161_7	33	1168	427	25306	0.00524	-0.471354	-0.53999
mmu-miR-107	1110_14_44	49	571	1847	24467	0.218	-0.472223	-0.533906
mmu-miR-107	14277_175_9	18	602	975	25339	0.879	-0.469873	-0.500498
mmu-miR-107	14582_178_68	30	590	1545	24769	0.881	-0.479336	-0.527762
mmu-miR-107	12874_157_82	10	610	865	25449	0.996	-0.473135	-0.511624
mmu-miR-10a	14348_175_80	10	296	863	25765	0.534	-0.473958	-0.511198
mmu-miR-10a	7718_95_10	12	294	1092	25536	0.603	-0.46938	-0.495056
mmu-miR-10a	6853_84_47	11	295	1117	25511	0.739	-0.472751	-0.50364
mmu-miR-10a	9635_118_41	5	301	546	26082	0.753	-0.470671	-0.480129
mmu-miR-10b	14679_180_1	32	274	1718	24910	0.00549	-0.470021	-0.533287
mmu-miR-10b	6586_81_26	39	267	2321	24307	0.0116	-0.47704	-0.56095
mmu-miR-10b	2498_31_38	32	274	1951	24677	0.0287	-0.474417	-0.554101
mmu-miR-10b	102_2_20	15	291	832	25796	0.0611	-0.47665	-0.52466
mmu-miR-126-5p	13851_169_75	8	664	763	25499	0.999	-0.470344	-0.509733
mmu-miR-127	11495_141_15	0	20	123	26791	1	#NAME?	NaN
mmu-miR-129-5p	15549_190_51	4	545	216	26169	0.659	-0.477052	-0.508361
mmu-miR-129-5p	13365_163_81	1	548	198	26187	0.984	-0.550789	-0.550789
mmu-miR-130a	5985_73_81	46	745	1167	24976	0.0468	-0.472948	-0.530651
mmu-miR-130a	4078_50_60	60	731	1603	24540	0.0582	-0.471606	-0.536012
mmu-miR-130a	12449_152_67	57	734	1551	24592	0.0816	-0.472792	-0.540513
mmu-miR-130a	13221_162_19	35	756	1207	24936	0.625	-0.470376	-0.530405
mmu-miR-130b	3158_39_42	11	780	227	25916	0.0937	-0.475402	-0.508766
mmu-miR-130b	15695_192_33	4	787	115	26028	0.464	-0.486928	-0.512065
mmu-miR-130b	15045_184_39	3	788	130	26013	0.753	-0.49514	-0.501566
mmu-miR-130b	12869_157_77	1	790	61	26082	0.843	-0.516822	-0.516822
mmu-miR-135a	2293_28_79	16	708	565	25645	0.496	-0.472406	-0.531251
mmu-miR-135a	3709_46_19	15	709	718	25492	0.89	-0.469701	-0.558626
mmu-miR-135a	638_8_64	12	712	616	25594	0.916	-0.480636	-0.533396
mmu-miR-136	10100_124_14	1	227	146	26560	0.714	-0.514894	-0.514894
mmu-miR-137	2197_27_65	14	677	501	25742	0.451	-0.470028	-0.501603
mmu-miR-137	2175_27_43	12	679	568	25675	0.813	-0.476061	-0.515027
mmu-miR-139	14088_172_66	2	444	418	26070	0.993	-0.477659	-0.509779
mmu-miR-139	6307_77_75	0	446	199	26289	1	#NAME?	NaN
mmu-miR-145	3537_44_11	26	617	958	25333	0.325	-0.470613	-0.526871
mmu-miR-146b	2880_36_10	14	186	1555	25179	0.277	-0.494558	-0.556492
mmu-miR-146b	6104_75_36	19	181	2326	24408	0.38	-0.478173	-0.567409
mmu-miR-146b	5273_65_25	17	183	2210	24524	0.49	-0.469897	-0.58635
mmu-miR-146b	7459_91_79	10	190	1318	25416	0.528	-0.476424	-0.553375
mmu-miR-148a	14402_176_52	89	579	2439	23827	0.000475	-0.471058	-0.565741
mmu-miR-148a	1248_16_18	68	600	1768	24498	0.000626	-0.471092	-0.545949
mmu-miR-148a	4621_57_29	79	589	2223	24043	0.00203	-0.469831	-0.56293
mmu-miR-148a	6092_75_24	83	585	2409	23857	0.00352	-0.471112	-0.572559
mmu-miR-150	116_2_34	4	328	103	26499	0.0436	-0.477232	-0.511329
mmu-miR-150	10471_128_57	4	328	162	26440	0.15	-0.485397	-0.508243
mmu-miR-150	2683_33_59	5	327	271	26331	0.255	-0.490388	-0.534474
mmu-miR-150	6913_85_25	3	329	247	26355	0.597	-0.470143	-0.528978
mmu-miR-153	8222_101_22	15	778	924	25217	0.997	-0.47828	-0.552967
mmu-miR-153	427_6_17	8	785	648	25493	0.999	-0.475225	-0.56196
mmu-miR-15a	2585_32_43	84	1136	1445	24269	0.0385	-0.470504	-0.546568
mmu-miR-15a	9957_122_35	77	1143	1426	24288	0.142	-0.47323	-0.544433
mmu-miR-16	13384_164_18	66	1154	1233	24481	0.18	-0.469874	-0.535399
mmu-miR-16	3503_43_59	65	1155	1297	24417	0.348	-0.470215	-0.540776
mmu-miR-16	2238_28_24	61	1159	1322	24392	0.606	-0.472722	-0.539452
mmu-miR-16	2689_33_65	65	1155	1419	24295	0.631	-0.469494	-0.541881
mmu-miR-18	1980_25_12	2	204	241	26487	0.556	-0.478447	-0.511112
mmu-miR-181c	6931_85_43	2	1151	60	25721	0.75	-0.476913	-0.486984
mmu-miR-182	8777_108_3	38	1067	656	25173	0.0445	-0.470626	-0.522959
mmu-miR-182	13783_169_7	51	1054	934	24895	0.053	-0.469734	-0.533291
mmu-miR-182	12879_158_5	60	1045	1135	24694	0.0623	-0.470558	-0.534859
mmu-miR-182	1288_16_58	53	1052	1013	24816	0.0864	-0.474408	-0.533366
mmu-miR-183	11635_142_73	2	447	60	26425	0.277	-0.470908	-0.500447
mmu-miR-183	3411_42_49	2	447	117	26368	0.592	-0.512954	-0.560358
mmu-miR-183	4139_51_39	2	447	126	26359	0.632	-0.51233	-0.560137
mmu-miR-183	4405_54_59	3	446	252	26233	0.8	-0.483224	-0.522664
mmu-miR-185	14844_182_2	6	310	896	25722	0.955	-0.472446	-0.526659
mmu-miR-185	10396_127_64	4	312	706	25912	0.968	-0.474928	-0.559664
mmu-miR-187	1766_22_44	0	8	229	26697	1	#NAME?	NaN
mmu-miR-187	4391_54_45	0	8	233	26693	1	#NAME?	NaN
mmu-miR-187	6181_76_31	0	8	271	26655	1	#NAME?	NaN
mmu-miR-189	12386_152_4	0	120	36	26778	1	#NAME?	NaN
mmu-miR-189	15037_184_31	0	120	65	26749	1	#NAME?	NaN
mmu-miR-189	3328_41_48	0	120	76	26738	1	#NAME?	NaN
mmu-miR-189	860_11_40	0	120	26	26788	1	#NAME?	NaN
mmu-miR-190	2891_36_21	4	150	1066	25714	0.865	-0.470472	-0.546042
mmu-miR-190	7543_92_81	2	152	893	25887	0.966	-0.482376	-0.539868
mmu-miR-191	8818_108_44	2	62	1104	25766	0.745	-0.493325	-0.526562
mmu-miR-191	929_12_27	2	62	1906	24964	0.947	-0.498711	-0.552003
mmu-miR-191	11012_135_24	2	62	2245	24625	0.974	-0.526352	-0.581392
mmu-miR-192	12122_148_68	4	144	914	25872	0.747	-0.518701	-0.571405
mmu-miR-193	13272_162_70	19	231	1272	25412	0.0327	-0.469979	-0.530354
mmu-miR-193	6430_79_34	22	228	1559	25125	0.0384	-0.472724	-0.532475
mmu-miR-193	10806_132_64	16	234	1065	25619	0.0456	-0.481397	-0.525825
mmu-miR-193	9849_121_9	16	234	1092	25592	0.0546	-0.472003	-0.516781
mmu-miR-196a	6352_78_38	1	247	346	26340	0.96	-0.479989	-0.479989
mmu-miR-196a	7779_95_71	0	248	238	26448	1	#NAME?	NaN
mmu-miR-199a	5456_67_44	25	435	971	25503	0.0366	-0.470054	-0.549916
mmu-miR-199a	13245_162_43	17	443	778	25696	0.204	-0.484331	-0.540312
mmu-miR-199b	5128_63_44	19	441	777	25697	0.0911	-0.481553	-0.543241
mmu-miR-199b	278_4_32	10	450	462	26012	0.289	-0.476908	-0.50179
mmu-miR-19b	6013_74_27	47	1078	737	25072	0.00871	-0.469666	-0.534788
mmu-miR-19b	8229_101_29	40	1085	628	25181	0.0149	-0.47002	-0.537004
mmu-miR-19b	2859_35_71	27	1098	397	25412	0.0204	-0.469639	-0.525524
mmu-miR-19b	5230_64_64	40	1085	674	25135	0.0376	-0.470617	-0.544333
mmu-miR-200a	10451_128_37	44	670	1283	24937	0.0758	-0.472698	-0.55475
mmu-miR-200a	5266_65_18	63	651	1970	24250	0.11	-0.473991	-0.574011
mmu-miR-200a	15157_185_69	55	659	1758	24462	0.164	-0.469616	-0.569976
mmu-miR-200c	10035_123_31	52	955	914	25013	0.00568	-0.470172	-0.52657
mmu-miR-200c	1196_15_48	57	950	1055	24872	0.0103	-0.470899	-0.547308
mmu-miR-200c	2144_27_12	49	958	894	25033	0.0132	-0.470896	-0.541423
mmu-miR-201	14968_183_44	5	108	697	26124	0.173	-0.513837	-0.549852
mmu-miR-201	1417_18_23	4	109	670	26151	0.314	-0.491044	-0.536473
mmu-miR-208	6983_86_13	2	259	541	26132	0.969	-0.481998	-0.483882
mmu-miR-208	298_4_52	1	260	585	26088	0.997	-0.504022	-0.504022
mmu-miR-208	7460_91_80	0	261	490	26183	1	#NAME?	NaN
mmu-miR-215	2477_31_17	2	146	539	26247	0.801	-0.472562	-0.53609
mmu-miR-216a	1773_22_51	5	241	858	25830	0.898	-0.485034	-0.549831
mmu-miR-216a	12784_156_74	5	241	871	25817	0.905	-0.471557	-0.52403
mmu-miR-216a	15444_189_28	4	242	752	25936	0.917	-0.502416	-0.523943
mmu-miR-216a	13866_170_8	3	243	727	25961	0.964	-0.517	-0.539491
mmu-miR-216b	7121_87_69	12	397	909	25616	0.745	-0.480238	-0.519956
mmu-miR-216b	4611_57_19	12	397	920	25605	0.759	-0.470789	-0.507589
mmu-miR-216b	10351_127_19	9	400	820	25705	0.886	-0.47028	-0.499767
mmu-miR-217	2657_33_33	8	305	561	26060	0.343	-0.471788	-0.526035
mmu-miR-217	1939_24_53	10	303	858	25763	0.556	-0.486549	-0.531492
mmu-miR-218	1664_21_24	4	918	181	25831	0.881	-0.477211	-0.485622
mmu-miR-218	14702_180_24	0	922	46	25966	1	#NAME?	NaN
mmu-miR-218	362_5_34	0	922	123	25889	1	#NAME?	NaN
mmu-miR-219	12199_149_63	4	346	341	26243	0.658	-0.470388	-0.512083
mmu-miR-22	5070_62_68	43	410	1348	25133	9.74e-05	-0.471134	-0.535567
mmu-miR-22	13291_163_7	40	413	1448	25033	0.00247	-0.473198	-0.544789
mmu-miR-22	8939_110_1	36	417	1382	25099	0.00954	-0.473951	-0.544453
mmu-miR-22	11690_143_46	29	424	1080	25401	0.0132	-0.475877	-0.54869
mmu-miR-222	1811_23_7	16	458	661	25799	0.145	-0.493478	-0.548931
mmu-miR-27b	6816_84_10	38	1149	653	25094	0.0958	-0.469972	-0.533648
mmu-miR-27b	15161_185_73	31	1156	642	25105	0.426	-0.473011	-0.540724
mmu-miR-27b	4634_57_42	41	1146	865	24882	0.453	-0.4694	-0.547038
mmu-miR-293	10005_123_1	0	7	368	26559	1	#NAME?	NaN
mmu-miR-295	2367_29_71	13	696	646	25579	0.888	-0.482953	-0.552645
mmu-miR-297b	4412_54_66	10	155	1724	25045	0.624	-0.477947	-0.524206
mmu-miR-299	2086_26_36	2	376	91	26465	0.376	-0.479048	-0.479885
mmu-miR-301	1250_16_20	10	781	131	26012	0.00888	-0.471336	-0.506943
mmu-miR-301	12796_157_4	9	782	166	25977	0.0739	-0.470238	-0.508398
mmu-miR-301	4356_54_10	5	786	87	26056	0.134	-0.4796	-0.515961
mmu-miR-301	11035_135_47	6	785	158	25985	0.351	-0.489112	-0.528662
mmu-miR-301b	3696_46_6	8	783	203	25940	0.281	-0.482539	-0.528149
mmu-miR-301b	2301_29_5	6	785	192	25951	0.527	-0.489932	-0.564374
mmu-miR-301b	13094_160_56	6	785	242	25901	0.739	-0.479718	-0.548907
mmu-miR-302d	13893_170_35	8	701	626	25599	0.994	-0.474611	-0.571487
mmu-miR-30b	4439_55_11	141	1235	1749	23809	3.28e-06	-0.47056	-0.544738
mmu-miR-30b	10352_127_20	139	1237	1800	23758	2.84e-05	-0.469775	-0.555665
mmu-miR-30b	14217_174_31	147	1229	1949	23609	4.87e-05	-0.473053	-0.560471
mmu-miR-30b	9039_111_19	146	1230	2037	23521	0.000445	-0.47011	-0.559282
mmu-miR-320	10042_123_38	1	893	44	25996	0.781	-0.485402	-0.485402
mmu-miR-320	10863_133_39	0	894	34	26006	1	#NAME?	NaN
mmu-miR-323	268_4_22	5	863	169	25897	0.664	-0.476144	-0.520189
mmu-miR-323	10888_133_64	19	849	641	25425	0.725	-0.472621	-0.545487
mmu-miR-323	11799_144_73	14	854	612	25454	0.943	-0.470619	-0.541192
mmu-miR-325	13922_170_64	5	63	1168	25698	0.174	-0.500861	-0.561903
mmu-miR-325	483_6_73	1	67	739	26127	0.85	-0.560179	-0.560179
mmu-miR-335	14725_180_47	4	246	99	26585	0.0157	-0.473399	-0.514811
mmu-miR-335	14666_179_70	4	246	107	26577	0.02	-0.498033	-0.548181
mmu-miR-335	10262_126_12	4	246	179	26505	0.0914	-0.514841	-0.55028
mmu-miR-335	11711_143_67	3	247	113	26571	0.0937	-0.546637	-0.568802
mmu-miR-339	11433_140_35	0	233	333	26368	1	#NAME?	NaN
mmu-miR-339	4952_61_32	0	233	370	26331	1	#NAME?	NaN
mmu-miR-344	14833_181_73	1	75	598	26260	0.819	-0.529132	-0.529132
mmu-miR-344	10144_124_58	1	75	834	26024	0.909	-0.511095	-0.511095
mmu-miR-344	3741_46_51	1	75	969	25889	0.939	-0.47243	-0.47243
mmu-miR-351	2381_30_3	4	724	91	26115	0.256	-0.483091	-0.524741
mmu-miR-362	11866_145_58	0	235	112	26587	1	#NAME?	NaN
mmu-miR-363	3857_48_3	2	239	422	26271	0.895	-0.494313	-0.526017
mmu-miR-363	8628_106_18	1	240	369	26324	0.965	-0.484516	-0.484516
mmu-miR-363	12546_153_82	0	241	440	26253	1	#NAME?	NaN
mmu-miR-367	14661_179_65	11	891	558	25474	0.984	-0.46973	-0.527509
mmu-miR-367	4677_58_3	9	893	489	25543	0.987	-0.473052	-0.516171
mmu-miR-367	12163_149_27	9	893	602	25430	0.999	-0.469419	-0.534138
mmu-miR-377	1883_23_79	2	444	534	25954	0.999	-0.490993	-0.529625
mmu-miR-377	11406_140_8	1	445	579	25909	1	-0.534926	-0.534926
mmu-miR-377	6874_84_68	2	444	678	25810	1	-0.496585	-0.507156
mmu-miR-380-5p	9778_120_20	5	93	1034	25802	0.327	-0.476329	-0.504428
mmu-miR-380-5p	4343_53_79	3	95	866	25970	0.617	-0.470357	-0.480631
mmu-miR-380-5p	14292_175_24	3	95	901	25935	0.643	-0.479771	-0.485314
mmu-miR-380-5p	15035_184_29	1	97	741	26095	0.936	-0.492081	-0.492081
mmu-miR-384	1449_18_55	4	293	487	26150	0.793	-0.47473	-0.514184
mmu-miR-384	1836_23_32	4	293	541	26096	0.854	-0.499196	-0.528793
mmu-miR-384	1024_13_40	5	292	721	25916	0.905	-0.475032	-0.529394
mmu-miR-384	1416_18_22	4	293	635	26002	0.924	-0.483542	-0.523052
mmu-miR-410	14258_174_72	13	843	542	25536	0.9	-0.47872	-0.517099
mmu-miR-410	6627_81_67	15	841	752	25326	0.986	-0.469368	-0.537258
mmu-miR-410	3832_47_60	13	843	704	25374	0.991	-0.476656	-0.53779
mmu-miR-410	5830_72_8	9	847	566	25512	0.995	-0.489254	-0.542443
mmu-miR-412	2542_31_82	11	289	512	26122	0.0335	-0.47281	-0.526596
mmu-miR-423	10184_125_16	0	12	53	26869	1	#NAME?	NaN
mmu-miR-423	4684_58_10	0	12	74	26848	1	#NAME?	NaN
mmu-miR-424	3847_47_75	50	1170	1000	24714	0.377	-0.471287	-0.528486
mmu-miR-425	13459_165_11	0	3	157	26774	1	#NAME?	NaN
mmu-miR-433-5p	7808_96_18	0	19	1140	25775	1	#NAME?	NaN
mmu-miR-448	6219_76_69	20	734	953	25227	0.943	-0.472905	-0.552557
mmu-miR-448	14336_175_68	17	737	860	25320	0.959	-0.473305	-0.544035
mmu-miR-449b	3058_38_24	23	535	1108	25268	0.567	-0.471764	-0.555362
mmu-miR-449b	1996_25_28	13	545	805	25571	0.869	-0.470422	-0.556778
mmu-miR-450b	12865_157_73	11	676	792	25455	0.993	-0.479248	-0.553915
mmu-miR-450b	1017_13_33	11	676	876	25371	0.998	-0.470653	-0.55784
mmu-miR-463	9774_120_16	3	139	659	26133	0.681	-0.480458	-0.490659
mmu-miR-463	5028_62_26	3	139	668	26124	0.69	-0.47368	-0.49771
mmu-miR-464	1593_20_35	5	256	697	25976	0.813	-0.469898	-0.498762
mmu-miR-464	4264_52_82	3	258	560	26113	0.912	-0.503835	-0.563313
mmu-miR-465	14164_173_60	4	518	631	25781	0.998	-0.469791	-0.507025
mmu-miR-465	4026_50_8	3	519	566	25846	0.999	-0.50141	-0.516873
mmu-miR-466	2898_36_28	20	660	759	25495	0.502	-0.469435	-0.521626
mmu-miR-466	2954_37_2	7	673	386	25868	0.87	-0.471645	-0.49574
mmu-miR-466	10973_134_67	11	669	610	25644	0.916	-0.473712	-0.510438
mmu-miR-466	5239_64_73	11	669	810	25444	0.994	-0.474513	-0.533534
mmu-miR-469	15280_187_28	1	308	353	26272	0.984	-0.517206	-0.517206
mmu-miR-484	10570_129_74	1	293	107	26533	0.695	-0.477815	-0.477815
mmu-miR-486	6178_76_28	10	167	431	26326	0.00071	-0.471618	-0.530417
mmu-miR-486	9411_115_63	10	167	519	26238	0.00272	-0.470091	-0.54824
mmu-miR-486	15227_186_57	5	172	145	26612	0.00318	-0.472763	-0.504078
mmu-miR-486	15289_187_37	5	172	237	26520	0.0221	-0.489322	-0.541617
mmu-miR-487b	13091_160_53	0	10	577	26347	1	#NAME?	NaN
mmu-miR-487b	8625_106_15	0	10	699	26225	1	#NAME?	NaN
mmu-miR-487b	9089_111_69	0	10	604	26320	1	#NAME?	NaN
mmu-miR-488	12293_150_75	4	215	961	25754	0.956	-0.476692	-0.561525
mmu-miR-489	1541_19_65	4	215	1110	25605	0.982	-0.485119	-0.513674
mmu-miR-489	632_8_58	2	217	975	25740	0.997	-0.505856	-0.506824
mmu-miR-490	3363_42_1	1	197	378	26358	0.94	-0.476125	-0.476125
mmu-miR-490	9622_118_28	3	195	925	25811	0.969	-0.469586	-0.497817
mmu-miR-490	15120_185_32	1	197	756	25980	0.997	-0.594404	-0.594404
mmu-miR-491	8947_110_9	1	138	107	26688	0.429	-0.584395	-0.584395
mmu-miR-494	7776_95_68	25	529	670	25710	0.00531	-0.472391	-0.531434
mmu-miR-494	6488_80_10	26	528	732	25648	0.00818	-0.469982	-0.535373
mmu-miR-494	4928_61_8	26	528	738	25642	0.009	-0.474461	-0.539848
mmu-miR-494	5493_67_81	21	533	570	25810	0.0115	-0.474156	-0.532815
mmu-miR-496	4484_55_56	7	990	494	25443	0.999	-0.484409	-0.524792
mmu-miR-539	15617_191_37	1	712	167	26054	0.989	-0.52309	-0.52309
mmu-miR-540	14706_180_28	4	326	298	26306	0.508	-0.506135	-0.543054
mmu-miR-540	5428_67_16	9	321	1032	25572	0.895	-0.509933	-0.610076
mmu-miR-542-5p	2791_35_3	0	4	283	26647	1	#NAME?	NaN
mmu-miR-543	13154_161_34	10	776	479	25669	0.908	-0.473949	-0.528335
mmu-miR-543	12457_152_75	12	774	574	25574	0.924	-0.472471	-0.54664
mmu-miR-543	14268_174_82	7	779	416	25732	0.965	-0.49415	-0.554657
mmu-miR-546	12115_148_61	0	208	45	26681	1	#NAME?	NaN
mmu-miR-546	13367_164_1	0	208	77	26649	1	#NAME?	NaN
mmu-miR-546	14983_183_59	0	208	45	26681	1	#NAME?	NaN
mmu-miR-546	2759_34_53	0	208	38	26688	1	#NAME?	NaN
mmu-miR-547	1534_19_58	11	498	868	25557	0.946	-0.479893	-0.534373
mmu-miR-551b	3189_39_73	1	116	679	26138	0.95	-0.472767	-0.472767
mmu-miR-592	14514_177_82	7	243	650	26034	0.41	-0.479186	-0.538675
mmu-miR-592	2269_28_55	8	242	914	25770	0.626	-0.486608	-0.580372
mmu-miR-592	14995_183_71	6	244	689	25995	0.628	-0.530523	-0.587196
mmu-miR-615	4449_55_21	1	20	138	26775	0.103	-0.490693	-0.490693
mmu-miR-615	2962_37_10	1	20	141	26772	0.105	-0.472714	-0.472714
mmu-miR-615	12173_149_37	1	20	218	26695	0.158	-0.511234	-0.511234
mmu-miR-615	4758_59_2	0	21	127	26786	1	#NAME?	NaN
mmu-miR-666	15129_185_41	0	16	115	26803	1	#NAME?	NaN
mmu-miR-666	7027_86_57	0	16	110	26808	1	#NAME?	NaN
mmu-miR-666	9659_118_65	0	16	89	26829	1	#NAME?	NaN
mmu-miR-670	10759_132_17	7	619	368	25940	0.771	-0.482643	-0.521081
mmu-miR-670	4314_53_50	6	620	550	25758	0.99	-0.49883	-0.539168
mmu-miR-671	2033_25_65	0	309	312	26313	1	#NAME?	NaN
mmu-miR-671	7081_87_29	0	309	72	26553	1	#NAME?	NaN
mmu-miR-675-5p	8543_105_15	0	6	390	26538	1	#NAME?	NaN
mmu-miR-681	11649_143_5	1	57	342	26534	0.525	-0.577379	-0.577379
mmu-miR-681	15443_189_27	1	57	561	26315	0.706	-0.574507	-0.574507
mmu-miR-681	11307_138_73	1	57	665	26211	0.766	-0.574185	-0.574185
mmu-miR-681	4122_51_22	1	57	745	26131	0.804	-0.531454	-0.531454
mmu-miR-682	8942_110_4	7	263	913	25751	0.819	-0.472799	-0.537308
mmu-miR-682	15702_192_40	4	266	625	26039	0.878	-0.523002	-0.533031
mmu-miR-682	3844_47_72	8	262	1194	25470	0.919	-0.475389	-0.557433
mmu-miR-684	13238_162_36	3	420	327	26184	0.893	-0.501835	-0.589231
mmu-miR-685	4953_61_33	12	189	904	25829	0.0427	-0.471103	-0.523311
mmu-miR-685	9892_121_52	2	199	244	26489	0.55	-0.475215	-0.491749
mmu-miR-685	229_3_65	1	200	151	26582	0.681	-0.497294	-0.497294
mmu-miR-686	944_12_42	14	600	783	25537	0.872	-0.470915	-0.53905
mmu-miR-686	13524_165_76	7	607	467	25853	0.917	-0.477689	-0.534425
mmu-miR-687	645_8_71	6	229	742	25957	0.639	-0.48832	-0.540678
mmu-miR-687	9116_112_14	6	229	785	25914	0.691	-0.4728	-0.5154
mmu-miR-688	12033_147_61	0	14	675	26245	1	#NAME?	NaN
mmu-miR-688	1529_19_53	0	14	623	26297	1	#NAME?	NaN
mmu-miR-688	868_11_48	0	14	554	26366	1	#NAME?	NaN
mmu-miR-691	3851_47_79	20	659	700	25555	0.36	-0.47704	-0.535847
mmu-miR-691	12976_159_20	13	666	467	25788	0.436	-0.493426	-0.541584
mmu-miR-691	837_11_17	19	660	708	25547	0.469	-0.473802	-0.529565
mmu-miR-692	12243_150_25	10	587	686	25651	0.947	-0.474895	-0.50939
mmu-miR-692	5572_68_78	7	590	567	25770	0.972	-0.506639	-0.544519
mmu-miR-693-5p	12706_155_78	7	353	622	25952	0.739	-0.474682	-0.511076
mmu-miR-693-5p	2883_36_13	6	354	623	25951	0.848	-0.470173	-0.506295
mmu-miR-693-5p	14559_178_45	6	354	671	25903	0.892	-0.472828	-0.513339
mmu-miR-694	12649_155_21	28	1128	711	25067	0.778	-0.469361	-0.543665
mmu-miR-694	4370_54_24	28	1128	770	25008	0.887	-0.477083	-0.555083
mmu-miR-694	7485_92_23	28	1128	794	24984	0.917	-0.470398	-0.55542
mmu-miR-695	50_1_50	0	223	92	26619	1	#NAME?	NaN
mmu-miR-699	10936_134_30	12	546	237	26139	0.00605	-0.474632	-0.500071
mmu-miR-699	15601_191_21	16	542	707	25669	0.43	-0.470438	-0.523114
mmu-miR-699	14532_178_18	7	551	327	26049	0.541	-0.503934	-0.539621
mmu-miR-7	9252_113_68	36	441	978	25479	6.85e-05	-0.472894	-0.56926
mmu-miR-7	9625_118_31	20	457	460	25997	0.000407	-0.47339	-0.538957
mmu-miR-701	10590_130_12	0	8	684	26242	1	#NAME?	NaN
mmu-miR-701	13687_167_75	0	8	668	26258	1	#NAME?	NaN
mmu-miR-701	14366_176_16	0	8	564	26362	1	#NAME?	NaN
mmu-miR-701	336_5_8	0	8	408	26518	1	#NAME?	NaN
mmu-miR-707	5390_66_60	8	209	1012	25705	0.581	-0.469765	-0.502939
mmu-miR-707	380_5_52	3	214	624	26093	0.884	-0.471264	-0.496922
mmu-miR-707	10583_130_5	2	215	717	26000	0.981	-0.471689	-0.506321
mmu-miR-708	8119_100_1	6	258	325	26345	0.108	-0.49803	-0.538913
mmu-miR-708	12150_149_14	5	259	467	26203	0.493	-0.500884	-0.581591
mmu-miR-708	3014_37_62	4	260	566	26104	0.812	-0.485815	-0.572756
mmu-miR-711	15599_191_19	0	77	143	26714	1	#NAME?	NaN
mmu-miR-711	5117_63_33	0	77	185	26672	1	#NAME?	NaN
mmu-miR-711	831_11_11	0	77	145	26712	1	#NAME?	NaN
mmu-miR-711	8504_104_58	0	77	142	26715	1	#NAME?	NaN
mmu-miR-712	1683_21_43	7	486	403	26038	0.626	-0.50254	-0.555659
mmu-miR-713	5422_67_10	7	333	633	25961	0.701	-0.47852	-0.511409
mmu-miR-713	11155_137_3	6	334	603	25991	0.783	-0.497365	-0.534651
mmu-miR-714	9284_114_18	0	5	414	26515	1	#NAME?	NaN
mmu-miR-715	4934_61_14	0	18	411	26505	1	#NAME?	NaN
mmu-miR-717	1405_18_11	5	253	641	26035	0.744	-0.498402	-0.551987
mmu-miR-718	13258_162_56	1	21	582	26330	0.382	-0.542347	-0.542347
mmu-miR-718	11236_138_2	0	22	415	26497	1	#NAME?	NaN
mmu-miR-718	4253_52_71	0	22	626	26286	1	#NAME?	NaN
mmu-miR-720	8487_104_41	0	16	368	26550	1	#NAME?	NaN
mmu-miR-721	11811_145_3	17	774	651	25492	0.76	-0.471898	-0.534957
mmu-miR-721	4698_58_24	17	774	718	25425	0.872	-0.469407	-0.532787
mmu-miR-721	12083_148_29	22	769	924	25219	0.894	-0.475352	-0.533831
mmu-miR-744	11089_136_19	0	21	148	26765	1	#NAME?	NaN
mmu-miR-758	4489_55_61	2	195	369	26368	0.757	-0.503349	-0.520047
mmu-miR-758	7481_92_19	1	196	506	26231	0.977	-0.493219	-0.493219
mmu-miR-759	2925_36_55	3	282	788	25861	0.991	-0.4816	-0.493024
mmu-miR-759	1525_19_49	3	282	990	25659	0.998	-0.478622	-0.49775
mmu-miR-762	6779_83_55	3	303	194	26434	0.388	-0.483604	-0.485207
mmu-miR-763	13345_163_61	12	407	572	25943	0.202	-0.471047	-0.521733
mmu-miR-763	5751_71_11	9	410	659	25856	0.715	-0.471136	-0.530088
mmu-miR-763	9586_117_74	7	412	536	25979	0.743	-0.478171	-0.526871
mmu-miR-802	3926_48_72	6	274	538	26116	0.499	-0.469999	-0.508325
mmu-miR-802	10156_124_70	6	274	651	26003	0.681	-0.472391	-0.546261
mmu-miR-804	2783_34_77	3	140	376	26415	0.327	-0.472045	-0.499713
mmu-miR-804	2889_36_19	4	139	738	26053	0.558	-0.471724	-0.537294
mmu-miR-805	7608_93_64	17	192	2218	24507	0.571	-0.474679	-0.564768
mmu-miR-805	7841_96_51	20	189	2617	24108	0.577	-0.475617	-0.58973
mmu-miR-805	6776_83_52	20	189	2780	23945	0.686	-0.482272	-0.593366
mmu-miR-805	12584_154_38	15	194	2366	24359	0.835	-0.480534	-0.587863
mmu-miR-98	15618_191_38	26	846	712	25350	0.357	-0.469654	-0.520837
mmu-miR-98	8109_99_73	33	839	1001	25061	0.559	-0.469443	-0.532344
mmu-miR-98	3571_44_45	32	840	1060	25002	0.745	-0.472953	-0.536862
mmu-miR-98	14770_181_10	19	853	806	25256	0.955	-0.470793	-0.535269
mmu-miR-99a	7925_97_53	4	37	934	25959	0.0535	-0.484759	-0.509296
