# Supplementary material for: Integrated miRNA and mRNA expression profiling of mouse mammary tumor models identifies miRNA signatures associated with mammary tumor lineage
Source: Genome Biol. 2011 Aug 16;12(8):R77. doi: 10.1186/gb-2011-12-8-r77 (PMC3245617; doi:10.1186/gb-2011-12-8-r77)
Supplement: Additional file 8 — Basal- or luminal-like miRNAs and their potential mRNA targets. [file gb-2011-12-8-r77-S8.XLS]

## Sheet: Basal lumina miRNA_mRNA
Description
Please see Materials and Methods for miRNA_mRNA negative correlation and enrichment analysis.
The analysis was done at the probe level for both miRNA and mRNA.
If the p-value of Fisher’s exact test is less than 0.05, the miRNA is considered to have significant number of mRNA targets with negative correlation with it and it was selected as a significant miRNA in this screening procedure as shown in Table 4.
TargetCor:a mRNA has negative correlation with the intended miRNA and it is also a predicted target of the intended miRNA
TargetNotCor:a mRNA doesn't have negative correlation with the intended miRNA, but it is a predicted target of the intended miRNA
CorNotTarget:a mRNA has negative correlation with the intended miRNA, but it is not a predicted target of the intended miRNA
NotCorNotTarget:a mRNA doesn't have negative correlation with the intended miRNA and it is also not a predicted target of the intended miRNA
miRNAs	CombID	TargetCor	TargetNotCor	CorNotTarget	NotCorNotTarget	Fisher_P_val	CutoffHighCor	AvgTargetCor
mmu-let-7a	12475_153_11	51	821	1700	24362	0.805	-0.469983	-0.537369
mmu-let-7a	13885_170_27	47	825	1518	24544	0.726	-0.469528	-0.533805
mmu-let-7a	6795_83_71	47	825	1717	24345	0.933	-0.473014	-0.54784
mmu-let-7a	809_10_71	47	825	1678	24384	0.908	-0.470789	-0.541238
mmu-let-7d	11491_141_11	29	843	1062	25000	0.886	-0.471143	-0.5311
mmu-let-7d	2116_26_66	28	844	1212	24850	0.985	-0.469412	-0.54293
mmu-let-7d	4199_52_17	34	838	1223	24839	0.882	-0.469846	-0.537546
mmu-let-7d	4361_54_15	28	844	1120	24942	0.955	-0.472158	-0.535091
mmu-let-7e	11638_142_76	11	861	569	25493	0.982	-0.472009	-0.524307
mmu-let-7e	14773_181_13	13	859	472	25590	0.793	-0.471362	-0.524581
mmu-let-7e	8052_99_16	15	857	660	25402	0.954	-0.472845	-0.534167
mmu-let-7e	9887_121_47	7	865	277	25785	0.816	-0.482233	-0.509824
mmu-let-7f	12229_150_11	47	825	1632	24430	0.87	-0.470683	-0.546788
mmu-let-7f	3979_49_43	48	824	1667	24395	0.872	-0.470442	-0.555247
mmu-let-7f	5353_66_23	49	823	1763	24299	0.922	-0.47347	-0.554758
mmu-let-7f	8885_109_29	50	822	1629	24433	0.752	-0.470384	-0.550449
mmu-let-7g	1210_15_62	68	804	2160	23902	0.715	-0.470728	-0.557449
mmu-let-7g	12606_154_60	64	808	1971	24091	0.616	-0.469665	-0.543555
mmu-let-7g	1491_19_15	33	839	1023	25039	0.609	-0.470197	-0.524612
mmu-let-7g	2016_25_48	72	800	2204	23858	0.601	-0.471611	-0.557513
mmu-let-7i	15557_190_59	32	840	1188	24874	0.911	-0.475485	-0.538579
mmu-let-7i	93_2_11	20	852	659	25403	0.699	-0.473906	-0.518794
mmu-miR-100	10483_128_69	9	32	1703	25190	0.000909	-0.472494	-0.583083
mmu-miR-100	14339_175_71	10	31	1894	24999	0.000449	-0.486095	-0.576002
mmu-miR-100	3092_38_58	10	31	1932	24961	0.000525	-0.513177	-0.577474
mmu-miR-100	6431_79_35	10	31	2130	24763	0.00112	-0.470169	-0.588439
mmu-miR-101a	10696_131_36	86	792	2040	24016	0.0221	-0.472096	-0.547995
mmu-miR-101a	13793_169_17	61	817	1564	24492	0.14	-0.476896	-0.529214
mmu-miR-101a	2580_32_38	56	822	1548	24508	0.315	-0.472732	-0.542186
mmu-miR-101a	4251_52_69	58	820	1478	24578	0.137	-0.469974	-0.527558
mmu-miR-101b	12372_151_72	88	790	2036	24020	0.0119	-0.469998	-0.535992
mmu-miR-101b	3685_45_77	70	808	1886	24170	0.222	-0.469677	-0.53549
mmu-miR-101b	803_10_65	68	810	1883	24173	0.298	-0.47185	-0.538622
mmu-miR-101b	9702_119_26	89	789	2164	23892	0.0336	-0.471117	-0.545992
mmu-miR-106a	10460_128_46	32	1169	377	25356	0.00159	-0.474819	-0.536104
mmu-miR-106a	12654_155_26	26	1175	388	25345	0.051	-0.469502	-0.535865
mmu-miR-106a	13675_167_63	24	1177	396	25337	0.129	-0.469759	-0.538691
mmu-miR-106a	3073_38_39	40	1161	536	25197	0.00399	-0.470193	-0.540171
mmu-miR-106b	12522_153_58	78	1123	921	24812	1.2e-06	-0.469742	-0.546239
mmu-miR-106b	13127_161_7	33	1168	427	25306	0.00524	-0.471354	-0.53999
mmu-miR-106b	2450_30_72	43	1158	576	25157	0.0029	-0.471322	-0.543435
mmu-miR-106b	5258_65_10	43	1158	464	25269	4.66e-05	-0.470408	-0.538105
mmu-miR-125b	15476_189_60	37	691	1254	24952	0.38	-0.471654	-0.540102
mmu-miR-125b	4254_52_72	49	679	1396	24810	0.0613	-0.470196	-0.532423
mmu-miR-126-5p	13851_169_75	8	664	763	25499	0.999	-0.470344	-0.509733
mmu-miR-126-5p	2927_36_57	6	666	724	25538	1	-0.476714	-0.520714
mmu-miR-126-5p	2934_36_64	10	662	717	25545	0.988	-0.4837	-0.514926
mmu-miR-126-5p	4150_51_50	11	661	927	25335	0.999	-0.471281	-0.512628
mmu-miR-130a	12449_152_67	57	734	1551	24592	0.0816	-0.472792	-0.540513
mmu-miR-130a	13221_162_19	35	756	1207	24936	0.625	-0.470376	-0.530405
mmu-miR-130a	4078_50_60	60	731	1603	24540	0.0582	-0.471606	-0.536012
mmu-miR-130a	5985_73_81	46	745	1167	24976	0.0468	-0.472948	-0.530651
mmu-miR-130b	3158_39_42	11	780	227	25916	0.0937	-0.475402	-0.508766
mmu-miR-132	3663_45_55	12	462	1073	25387	0.97	-0.472597	-0.516195
mmu-miR-132	4854_60_16	11	463	1064	25396	0.983	-0.497667	-0.53369
mmu-miR-132	5693_70_35	5	469	937	25523	1	-0.475267	-0.542892
mmu-miR-132	6115_75_47	10	464	846	25614	0.937	-0.484639	-0.529489
mmu-miR-134	7915_97_43	0	187	165	26582	1	-0.000130676	-0.154604
mmu-miR-135a	2293_28_79	16	708	565	25645	0.496	-0.472406	-0.531251
mmu-miR-135a	3314_41_34	23	701	866	25344	0.605	-0.470743	-0.538985
mmu-miR-135a	3709_46_19	15	709	718	25492	0.89	-0.469701	-0.558626
mmu-miR-135a	638_8_64	12	712	616	25594	0.916	-0.480636	-0.533396
mmu-miR-135b	11517_141_37	9	715	374	25836	0.704	-0.478168	-0.503287
mmu-miR-135b	6174_76_24	4	720	195	26015	0.786	-0.488162	-0.50447
mmu-miR-135b	6744_83_20	5	719	193	26017	0.618	-0.477054	-0.504473
mmu-miR-135b	7082_87_30	9	715	305	25905	0.47	-0.470172	-0.503819
mmu-miR-136	10100_124_14	1	227	146	26560	0.714	-0.514894	-0.514894
mmu-miR-136	10380_127_48	3	225	302	26404	0.478	-0.472623	-0.514585
mmu-miR-136	12730_156_20	0	228	152	26554	1	-0.000245297	-0.161616
mmu-miR-136	13155_161_35	0	228	145	26561	1	-0.000280793	-0.14101
mmu-miR-137	10960_134_54	12	679	521	25722	0.717	-0.474205	-0.521989
mmu-miR-137	11571_142_9	9	682	418	25825	0.77	-0.480007	-0.517926
mmu-miR-137	2175_27_43	12	679	568	25675	0.813	-0.476061	-0.515027
mmu-miR-137	2197_27_65	14	677	501	25742	0.451	-0.470028	-0.501603
mmu-miR-139	14088_172_66	2	444	418	26070	0.993	-0.477659	-0.509779
mmu-miR-139	1776_22_54	1	445	372	26116	0.998	-0.479531	-0.479531
mmu-miR-139	6307_77_75	0	446	199	26289	1	-6.24335e-05	-0.156239
mmu-miR-139	7170_88_36	3	443	553	25935	0.995	-0.47913	-0.501296
mmu-miR-141	12889_158_15	18	696	552	25668	0.257	-0.47621	-0.546781
mmu-miR-141	13156_161_36	15	699	470	25750	0.308	-0.472412	-0.540644
mmu-miR-141	14688_180_10	24	690	709	25511	0.17	-0.47061	-0.547286
mmu-miR-141	7040_86_70	20	694	481	25739	0.0469	-0.469611	-0.528353
mmu-miR-142-5p	11191_137_39	2	768	69	26095	0.606	-0.503518	-0.513289
mmu-miR-142-5p	1975_25_7	3	767	45	26119	0.157	-0.473364	-0.485553
mmu-miR-142-5p	4523_56_13	3	767	100	26064	0.568	-0.504536	-0.524116
mmu-miR-142-5p	6654_82_12	3	767	122	26042	0.697	-0.497319	-0.516721
mmu-miR-143	12870_157_78	24	351	1343	25216	0.145	-0.471061	-0.5204
mmu-miR-143	1419_18_25	25	350	1512	25047	0.238	-0.472011	-0.52761
mmu-miR-143	5663_70_5	24	351	1456	25103	0.249	-0.472042	-0.523912
mmu-miR-143	6415_79_19	28	347	1590	24969	0.139	-0.471548	-0.53091
mmu-miR-146	12691_155_63	7	193	584	26150	0.152	-0.47036	-0.505398
mmu-miR-146	2870_35_82	1	199	297	26437	0.893	-0.482144	-0.482144
mmu-miR-146	3827_47_55	9	191	759	25975	0.12	-0.491542	-0.539674
mmu-miR-146	7347_90_49	8	192	880	25854	0.34	-0.488065	-0.542596
mmu-miR-146b	2880_36_10	14	186	1555	25179	0.277	-0.494558	-0.556492
mmu-miR-146b	5273_65_25	17	183	2210	24524	0.49	-0.469897	-0.58635
mmu-miR-146b	6104_75_36	19	181	2326	24408	0.38	-0.478173	-0.567409
mmu-miR-146b	7459_91_79	10	190	1318	25416	0.528	-0.476424	-0.553375
mmu-miR-148a	1248_16_18	68	600	1768	24498	0.000626	-0.471092	-0.545949
mmu-miR-148a	14402_176_52	89	579	2439	23827	0.000475	-0.471058	-0.565741
mmu-miR-148a	4621_57_29	79	589	2223	24043	0.00203	-0.469831	-0.56293
mmu-miR-148a	6092_75_24	83	585	2409	23857	0.00352	-0.471112	-0.572559
mmu-miR-148b	10832_133_8	27	641	788	25478	0.0796	-0.47258	-0.533723
mmu-miR-148b	1739_22_17	27	641	797	25469	0.0878	-0.472876	-0.534411
mmu-miR-148b	6907_85_19	22	646	764	25502	0.311	-0.477996	-0.527984
mmu-miR-149	10076_123_72	1	404	90	26439	0.749	-0.489795	-0.489795
mmu-miR-149	5035_62_33	0	405	75	26454	1	-0.0014097	-0.127855
mmu-miR-150	116_2_34	4	328	103	26499	0.0436	-0.477232	-0.511329
mmu-miR-150	6913_85_25	3	329	247	26355	0.597	-0.470143	-0.528978
mmu-miR-152	10016_123_12	61	607	1706	24560	0.00573	-0.473941	-0.550689
mmu-miR-152	4328_53_64	60	608	1763	24503	0.0156	-0.471111	-0.556587
mmu-miR-152	6331_78_17	60	608	1644	24622	0.00405	-0.472091	-0.546013
mmu-miR-152	8267_101_67	66	602	1899	24367	0.00753	-0.473524	-0.555461
mmu-miR-153	427_6_17	8	785	648	25493	0.999	-0.475225	-0.56196
mmu-miR-153	6926_85_38	15	778	808	25333	0.985	-0.484844	-0.555954
mmu-miR-153	8222_101_22	15	778	924	25217	0.997	-0.47828	-0.552967
mmu-miR-154	1938_24_52	0	158	173	26603	1	-0.00161428	-0.128477
mmu-miR-154	260_4_14	1	157	277	26499	0.807	-0.470728	-0.470728
mmu-miR-154	438_6_28	0	158	230	26546	1	-0.00242526	-0.142636
mmu-miR-154	6979_86_9	1	157	148	26628	0.585	-0.475615	-0.475615
mmu-miR-15a	10913_134_7	58	1162	1124	24590	0.281	-0.471543	-0.542746
mmu-miR-15a	2585_32_43	84	1136	1445	24269	0.0385	-0.470504	-0.546568
mmu-miR-15a	73_1_73	38	1182	704	25010	0.239	-0.470183	-0.527283
mmu-miR-15a	9957_122_35	77	1143	1426	24288	0.142	-0.47323	-0.544433
mmu-miR-15b	11707_143_63	58	1162	994	24720	0.0712	-0.469824	-0.537965
mmu-miR-15b	13688_167_76	52	1168	995	24719	0.264	-0.470361	-0.544475
mmu-miR-15b	3668_45_60	69	1151	1231	24483	0.0964	-0.470864	-0.536443
mmu-miR-15b	6533_80_55	71	1149	1284	24430	0.112	-0.46953	-0.542082
mmu-miR-16	13384_164_18	66	1154	1233	24481	0.18	-0.469874	-0.535399
mmu-miR-16	2238_28_24	61	1159	1322	24392	0.606	-0.472722	-0.539452
mmu-miR-16	2689_33_65	65	1155	1419	24295	0.631	-0.469494	-0.541881
mmu-miR-16	3503_43_59	65	1155	1297	24417	0.348	-0.470215	-0.540776
mmu-miR-17-5p	1679_21_39	55	1146	644	25089	3.62e-05	-0.471355	-0.546961
mmu-miR-17-5p	354_5_26	56	1145	616	25117	5.97e-06	-0.46983	-0.541211
mmu-miR-17-5p	3869_48_15	55	1146	625	25108	1.69e-05	-0.471653	-0.541953
mmu-miR-18	1980_25_12	2	204	241	26487	0.556	-0.478447	-0.511112
mmu-miR-18	4222_52_40	4	202	424	26304	0.414	-0.469983	-0.501782
mmu-miR-181a	13231_162_29	54	1099	1125	24656	0.322	-0.471048	-0.531332
mmu-miR-181a	4941_61_21	50	1103	1184	24597	0.678	-0.469424	-0.546054
mmu-miR-181a	5037_62_35	50	1103	1034	24747	0.312	-0.471393	-0.533915
mmu-miR-181a	6036_74_50	64	1089	1267	24514	0.182	-0.470594	-0.533616
mmu-miR-181c	1099_14_33	18	1135	460	25321	0.744	-0.47514	-0.527971
mmu-miR-181c	1695_21_55	22	1131	539	25242	0.694	-0.471419	-0.531426
mmu-miR-181c	2470_31_10	16	1137	431	25350	0.802	-0.47942	-0.533216
mmu-miR-182	12879_158_5	60	1045	1135	24694	0.0623	-0.470558	-0.534859
mmu-miR-182	1288_16_58	53	1052	1013	24816	0.0864	-0.474408	-0.533366
mmu-miR-182	13783_169_7	51	1054	934	24895	0.053	-0.469734	-0.533291
mmu-miR-182	8777_108_3	38	1067	656	25173	0.0445	-0.470626	-0.522959
mmu-miR-185	10396_127_64	4	312	706	25912	0.968	-0.474928	-0.559664
mmu-miR-185	14844_182_2	6	310	896	25722	0.955	-0.472446	-0.526659
mmu-miR-185	15054_184_48	5	311	676	25942	0.904	-0.470072	-0.548767
mmu-miR-190	2891_36_21	4	150	1066	25714	0.865	-0.470472	-0.546042
mmu-miR-190	4789_59_33	4	150	835	25945	0.71	-0.519499	-0.535071
mmu-miR-190	7543_92_81	2	152	893	25887	0.966	-0.482376	-0.539868
mmu-miR-190	7681_94_55	3	151	767	26013	0.82	-0.516708	-0.56897
mmu-miR-191	11012_135_24	2	62	2245	24625	0.974	-0.526352	-0.581392
mmu-miR-191	929_12_27	2	62	1906	24964	0.947	-0.498711	-0.552003
mmu-miR-191	954_12_52	2	62	2053	24817	0.961	-0.521359	-0.566606
mmu-miR-192	1150_15_2	2	146	343	26443	0.567	-0.578444	-0.600511
mmu-miR-192	12122_148_68	4	144	914	25872	0.747	-0.518701	-0.571405
mmu-miR-192	2449_30_71	2	146	838	25948	0.947	-0.536938	-0.608395
mmu-miR-192	9172_112_70	3	145	975	25811	0.908	-0.519191	-0.595136
mmu-miR-193	10806_132_64	16	234	1065	25619	0.0456	-0.481397	-0.525825
mmu-miR-193	13272_162_70	19	231	1272	25412	0.0327	-0.469979	-0.530354
mmu-miR-193	6430_79_34	22	228	1559	25125	0.0384	-0.472724	-0.532475
mmu-miR-193	9849_121_9	16	234	1092	25592	0.0546	-0.472003	-0.516781
mmu-miR-195	10693_131_33	88	1132	1694	24020	0.21	-0.47077	-0.551835
mmu-miR-195	10952_134_46	64	1156	1270	24444	0.333	-0.469894	-0.539844
mmu-miR-195	11055_135_67	82	1138	1534	24180	0.153	-0.46963	-0.540235
mmu-miR-195	15719_192_57	49	1171	991	24723	0.408	-0.469915	-0.532136
mmu-miR-19a	10158_124_72	4	1121	85	25724	0.513	-0.473899	-0.515743
mmu-miR-19a	14346_175_78	4	1121	61	25748	0.288	-0.47747	-0.506986
mmu-miR-19a	1692_21_52	7	1118	140	25669	0.417	-0.471	-0.510254
mmu-miR-19a	2778_34_72	5	1120	89	25720	0.356	-0.478153	-0.513583
mmu-miR-19b	2859_35_71	27	1098	397	25412	0.0204	-0.469639	-0.525524
mmu-miR-19b	5230_64_64	40	1085	674	25135	0.0376	-0.470617	-0.544333
mmu-miR-19b	6013_74_27	47	1078	737	25072	0.00871	-0.469666	-0.534788
mmu-miR-19b	8229_101_29	40	1085	628	25181	0.0149	-0.47002	-0.537004
mmu-miR-200a	10451_128_37	44	670	1283	24937	0.0758	-0.472698	-0.55475
mmu-miR-200a	15157_185_69	55	659	1758	24462	0.164	-0.469616	-0.569976
mmu-miR-200a	5266_65_18	63	651	1970	24250	0.11	-0.473991	-0.574011
mmu-miR-200a	619_8_45	65	649	2012	24208	0.092	-0.473252	-0.582951
mmu-miR-200b	12048_147_76	70	937	1272	24655	0.00319	-0.470056	-0.555919
mmu-miR-200b	12298_150_80	73	934	1352	24575	0.00408	-0.471498	-0.56292
mmu-miR-200b	561_7_69	76	931	1284	24643	0.000322	-0.47006	-0.550465
mmu-miR-200b	6846_84_40	44	963	749	25178	0.00627	-0.470551	-0.545346
mmu-miR-200c	10035_123_31	52	955	914	25013	0.00568	-0.470172	-0.52657
mmu-miR-200c	1196_15_48	57	950	1055	24872	0.0103	-0.470899	-0.547308
mmu-miR-200c	2144_27_12	49	958	894	25033	0.0132	-0.470896	-0.541423
mmu-miR-200c	5841_72_19	54	953	1013	24914	0.0154	-0.472111	-0.540478
mmu-miR-201	1417_18_23	4	109	670	26151	0.314	-0.491044	-0.536473
mmu-miR-201	14968_183_44	5	108	697	26124	0.173	-0.513837	-0.549852
mmu-miR-201	14974_183_50	3	110	542	26279	0.401	-0.532526	-0.55701
mmu-miR-201	2611_32_69	3	110	487	26334	0.339	-0.523264	-0.561549
mmu-miR-202	11531_141_51	6	698	237	25993	0.613	-0.47501	-0.511847
mmu-miR-203	15209_186_39	41	691	1317	24885	0.264	-0.47319	-0.533152
mmu-miR-203	3345_41_65	50	682	1474	24728	0.0974	-0.470127	-0.536908
mmu-miR-203	6890_85_2	50	682	1470	24732	0.0943	-0.47149	-0.534446
mmu-miR-203	7982_98_28	48	684	1407	24795	0.0961	-0.474832	-0.531714
mmu-miR-208	13339_163_55	2	259	557	26116	0.973	-0.476971	-0.503124
mmu-miR-208	298_4_52	1	260	585	26088	0.997	-0.504022	-0.504022
mmu-miR-208	6983_86_13	2	259	541	26132	0.969	-0.481998	-0.483882
mmu-miR-208	7460_91_80	0	261	490	26183	1	-0.00228101	-0.19033
mmu-miR-20a	10130_124_44	86	1115	854	24879	2.28e-10	-0.471252	-0.550491
mmu-miR-20a	12731_156_21	60	1141	693	25040	1.11e-05	-0.469558	-0.543718
mmu-miR-20a	1601_20_43	68	1133	787	24946	3.12e-06	-0.469466	-0.543277
mmu-miR-20a	899_11_79	61	1140	661	25072	1.48e-06	-0.471011	-0.533009
mmu-miR-20b	553_7_61	1	1200	61	25672	0.941	-0.545395	-0.545395
mmu-miR-212	10713_131_53	10	464	997	25463	0.984	-0.507832	-0.54511
mmu-miR-212	5624_69_48	8	466	1030	25430	0.998	-0.478321	-0.53658
mmu-miR-214	9412_115_64	5	597	221	26111	0.571	-0.469363	-0.484947
mmu-miR-215	2477_31_17	2	146	539	26247	0.801	-0.472562	-0.53609
mmu-miR-215	5229_64_63	3	145	545	26241	0.582	-0.542438	-0.577703
mmu-miR-215	5324_65_76	3	145	560	26226	0.601	-0.4743	-0.534899
mmu-miR-215	8113_99_77	3	145	490	26296	0.511	-0.47484	-0.524113
mmu-miR-216a	12784_156_74	5	241	871	25817	0.905	-0.471557	-0.52403
mmu-miR-216a	13866_170_8	3	243	727	25961	0.964	-0.517	-0.539491
mmu-miR-216a	15444_189_28	4	242	752	25936	0.917	-0.502416	-0.523943
mmu-miR-216a	1773_22_51	5	241	858	25830	0.898	-0.485034	-0.549831
mmu-miR-216b	10351_127_19	9	400	820	25705	0.886	-0.47028	-0.499767
mmu-miR-216b	2544_32_2	8	401	401	26124	0.284	-0.470638	-0.507708
mmu-miR-216b	4611_57_19	12	397	920	25605	0.759	-0.470789	-0.507589
mmu-miR-216b	7121_87_69	12	397	909	25616	0.745	-0.480238	-0.519956
mmu-miR-217	15322_187_70	6	307	662	25959	0.791	-0.47299	-0.533946
mmu-miR-217	1939_24_53	10	303	858	25763	0.556	-0.486549	-0.531492
mmu-miR-217	2657_33_33	8	305	561	26060	0.343	-0.471788	-0.526035
mmu-miR-217	9989_122_67	8	305	800	25821	0.725	-0.47645	-0.534593
mmu-miR-219	10143_124_57	6	344	357	26227	0.334	-0.475893	-0.534641
mmu-miR-219	12199_149_63	4	346	341	26243	0.658	-0.470388	-0.512083
mmu-miR-219	72_1_72	7	343	235	26349	0.0395	-0.495932	-0.530293
mmu-miR-219	8484_104_38	6	344	333	26251	0.28	-0.481705	-0.518412
mmu-miR-22	11690_143_46	29	424	1080	25401	0.0132	-0.475877	-0.54869
mmu-miR-22	13291_163_7	40	413	1448	25033	0.00247	-0.473198	-0.544789
mmu-miR-22	5070_62_68	43	410	1348	25133	9.74e-05	-0.471134	-0.535567
mmu-miR-22	8939_110_1	36	417	1382	25099	0.00954	-0.473951	-0.544453
mmu-miR-221	3181_39_65	5	469	465	25995	0.919	-0.473051	-0.531864
mmu-miR-222	10935_134_29	15	459	390	26070	0.00581	-0.481275	-0.521252
mmu-miR-222	1811_23_7	16	458	661	25799	0.145	-0.493478	-0.548931
mmu-miR-222	2576_32_34	3	471	444	26016	0.986	-0.502078	-0.561698
mmu-miR-222	5376_66_46	2	472	389	26071	0.993	-0.491436	-0.553369
mmu-miR-224	10185_125_17	6	354	1275	25299	1	-0.479025	-0.526852
mmu-miR-224	11753_144_27	6	354	1196	25378	0.999	-0.481355	-0.524308
mmu-miR-224	8247_101_47	2	358	1158	25416	1	-0.492448	-0.495241
mmu-miR-224	8786_108_12	4	356	1007	25567	0.999	-0.494318	-0.514555
mmu-miR-23a	11357_139_41	9	1062	269	25594	0.78	-0.475469	-0.500541
mmu-miR-23a	6906_85_18	31	1040	788	25075	0.638	-0.469626	-0.529025
mmu-miR-23b	3798_47_26	60	1011	1496	24367	0.618	-0.469379	-0.548033
mmu-miR-23b	4488_55_60	51	1020	1402	24461	0.843	-0.472716	-0.54765
mmu-miR-23b	4656_57_64	48	1023	1326	24537	0.844	-0.476494	-0.547099
mmu-miR-23b	8925_109_69	53	1018	1400	24463	0.764	-0.47061	-0.541132
mmu-miR-24	15036_184_30	28	529	1013	25364	0.0958	-0.469798	-0.542303
mmu-miR-24	392_5_64	22	535	941	25436	0.346	-0.469714	-0.558498
mmu-miR-24	584_8_10	18	539	730	25647	0.289	-0.473387	-0.529801
mmu-miR-24	9270_114_4	24	533	1018	25359	0.323	-0.47669	-0.542359
mmu-miR-26a	11419_140_21	121	813	2371	23629	9.22e-05	-0.469797	-0.559099
mmu-miR-26a	6035_74_49	121	813	2350	23650	6.45e-05	-0.469846	-0.560695
mmu-miR-26a	6647_82_5	114	820	2194	23806	7.56e-05	-0.470666	-0.553893
mmu-miR-26a	6661_82_19	125	809	2387	23613	2.35e-05	-0.469725	-0.557629
mmu-miR-26b	10766_132_24	126	808	2458	23542	5.4e-05	-0.472398	-0.557722
mmu-miR-26b	6345_78_31	134	800	2343	23657	1.36e-07	-0.469842	-0.549476
mmu-miR-26b	6841_84_35	123	811	2350	23650	2.81e-05	-0.470421	-0.556698
mmu-miR-26b	8659_106_49	87	847	1800	24200	0.00404	-0.472324	-0.534948
mmu-miR-27a	4359_54_13	25	1162	464	25283	0.25	-0.474016	-0.538704
mmu-miR-27a	7075_87_23	20	1167	357	25390	0.228	-0.472615	-0.523222
mmu-miR-27a	7844_96_54	11	1176	121	25626	0.0318	-0.479269	-0.518725
mmu-miR-27b	15161_185_73	31	1156	642	25105	0.426	-0.473011	-0.540724
mmu-miR-27b	4208_52_26	51	1136	1012	24735	0.284	-0.470632	-0.543563
mmu-miR-27b	4634_57_42	41	1146	865	24882	0.453	-0.4694	-0.547038
mmu-miR-27b	6816_84_10	38	1149	653	25094	0.0958	-0.469972	-0.533648
mmu-miR-28	11428_140_30	21	158	1282	25473	0.000163	-0.470609	-0.576123
mmu-miR-28	4853_60_15	17	162	1081	25674	0.00109	-0.480815	-0.567005
mmu-miR-28	8112_99_76	16	163	839	25916	0.0002	-0.471434	-0.549866
mmu-miR-28	8880_109_24	21	158	1243	25512	0.000107	-0.487006	-0.560949
mmu-miR-290	12187_149_51	5	434	338	26157	0.66	-0.470694	-0.494946
mmu-miR-291a-5p	1004_13_20	7	801	273	25853	0.738	-0.470735	-0.515927
mmu-miR-291a-5p	10365_127_33	7	801	320	25806	0.863	-0.471663	-0.534444
mmu-miR-291a-5p	3993_49_57	8	800	283	25843	0.648	-0.474905	-0.511818
mmu-miR-291a-5p	704_9_48	5	803	306	25820	0.958	-0.486706	-0.534039
mmu-miR-291b-5p	11934_146_44	6	802	241	25885	0.754	-0.479007	-0.524231
mmu-miR-291b-5p	14923_182_81	3	805	155	25971	0.857	-0.488709	-0.514098
mmu-miR-291b-5p	1557_19_81	9	799	382	25744	0.832	-0.475253	-0.517032
mmu-miR-292-5p	13229_162_27	2	496	330	26106	0.986	-0.549887	-0.57513
mmu-miR-292-5p	1681_21_41	7	491	311	26125	0.374	-0.478515	-0.516363
mmu-miR-292-5p	3976_49_40	4	494	234	26202	0.644	-0.478356	-0.497944
mmu-miR-292-5p	597_8_23	1	497	189	26247	0.972	-0.51813	-0.51813
mmu-miR-293	10005_123_1	0	7	368	26559	1	-0.0658175	-0.227572
mmu-miR-293	12154_149_18	0	7	432	26495	1	-0.0302498	-0.196478
mmu-miR-293	12690_155_62	0	7	502	26425	1	-0.0203023	-0.209022
mmu-miR-293	6026_74_40	0	7	578	26349	1	-0.104087	-0.262861
mmu-miR-295	1401_18_7	8	701	448	25777	0.915	-0.47324	-0.540534
mmu-miR-295	2367_29_71	13	696	646	25579	0.888	-0.482953	-0.552645
mmu-miR-295	2421_30_43	17	692	942	25283	0.97	-0.472429	-0.560332
mmu-miR-295	7999_98_45	8	701	573	25652	0.987	-0.492798	-0.555697
mmu-miR-299	14177_173_73	0	378	80	26476	1	-0.000786154	-0.162969
mmu-miR-299	202_3_38	1	377	100	26456	0.761	-0.593426	-0.593426
mmu-miR-299	2086_26_36	2	376	91	26465	0.376	-0.479048	-0.479885
mmu-miR-299	7521_92_59	1	377	158	26398	0.895	-0.519396	-0.519396
mmu-miR-29a	11885_145_77	57	1032	1649	24196	0.947	-0.472472	-0.549783
mmu-miR-29a	11993_147_21	53	1036	1391	24454	0.789	-0.469989	-0.541996
mmu-miR-29a	14627_179_31	60	1029	1627	24218	0.868	-0.470893	-0.549066
mmu-miR-29a	2173_27_41	62	1027	1751	24094	0.93	-0.470739	-0.554978
mmu-miR-29b	1092_14_26	48	1041	1322	24523	0.868	-0.469812	-0.535228
mmu-miR-29b	12575_154_29	50	1039	1427	24418	0.92	-0.470249	-0.552404
mmu-miR-29b	1767_22_45	49	1040	1435	24410	0.944	-0.469989	-0.546741
mmu-miR-29b	6221_76_71	48	1041	1433	24412	0.957	-0.474543	-0.549453
mmu-miR-29c	12437_152_55	15	1074	390	25455	0.672	-0.471986	-0.52149
mmu-miR-29c	13214_162_12	16	1073	425	25420	0.706	-0.472957	-0.522631
mmu-miR-29c	15109_185_21	17	1072	502	25343	0.844	-0.469571	-0.522009
mmu-miR-29c	4586_56_76	18	1071	516	25329	0.817	-0.481182	-0.516903
mmu-miR-300	9067_111_47	2	512	381	26039	0.995	-0.504111	-0.519112
mmu-miR-302d	13893_170_35	8	701	626	25599	0.994	-0.474611	-0.571487
mmu-miR-302d	1631_20_73	6	703	608	25617	0.999	-0.480887	-0.57011
mmu-miR-302d	6247_77_15	14	695	696	25529	0.896	-0.474418	-0.529787
mmu-miR-302d	8560_105_32	13	696	788	25437	0.979	-0.472873	-0.544211
mmu-miR-30a-5p	14002_171_62	95	1281	1257	24301	0.00102	-0.469522	-0.53489
mmu-miR-30a-5p	1512_19_36	96	1280	1233	24325	0.000391	-0.470131	-0.54385
mmu-miR-30a-5p	3432_42_70	93	1283	1196	24362	0.000498	-0.469836	-0.531255
mmu-miR-30a-5p	4687_58_13	103	1273	1291	24267	0.000105	-0.476123	-0.540573
mmu-miR-30b	10352_127_20	139	1237	1800	23758	2.84e-05	-0.469775	-0.555665
mmu-miR-30b	14217_174_31	147	1229	1949	23609	4.87e-05	-0.473053	-0.560471
mmu-miR-30b	4439_55_11	141	1235	1749	23809	3.28e-06	-0.47056	-0.544738
mmu-miR-30b	9039_111_19	146	1230	2037	23521	0.000445	-0.47011	-0.559282
mmu-miR-30c	11297_138_63	151	1225	1983	23575	2.45e-05	-0.472239	-0.558834
mmu-miR-30c	1868_23_64	143	1233	2078	23480	0.00228	-0.470234	-0.563944
mmu-miR-30c	2423_30_45	164	1212	2281	23277	0.000169	-0.469879	-0.571948
mmu-miR-30c	3097_38_63	151	1225	2190	23368	0.00161	-0.469452	-0.572509
mmu-miR-30d	14484_177_52	118	1258	1606	23952	0.000694	-0.473009	-0.547023
mmu-miR-30d	14692_180_14	116	1260	1515	24043	0.000183	-0.471593	-0.542826
mmu-miR-30d	14866_182_24	118	1258	1609	23949	0.000739	-0.470885	-0.545901
mmu-miR-30d	2614_32_72	110	1266	1471	24087	0.000594	-0.469417	-0.537644
mmu-miR-30e	15022_184_16	8	1368	102	25456	0.2	-0.48756	-0.535172
mmu-miR-30e	4303_53_39	11	1365	91	25467	0.0151	-0.473885	-0.507039
mmu-miR-30e	4474_55_46	9	1367	94	25464	0.0807	-0.470699	-0.513942
mmu-miR-30e	6471_79_75	12	1364	111	25447	0.0236	-0.480574	-0.512633
mmu-miR-32	3329_41_49	45	857	1083	24949	0.129	-0.473845	-0.549158
mmu-miR-323	10296_126_46	19	849	599	25467	0.616	-0.470299	-0.545411
mmu-miR-323	10888_133_64	19	849	641	25425	0.725	-0.472621	-0.545487
mmu-miR-323	11799_144_73	14	854	612	25454	0.943	-0.470619	-0.541192
mmu-miR-323	268_4_22	5	863	169	25897	0.664	-0.476144	-0.520189
mmu-miR-325	11768_144_42	4	64	1261	25605	0.397	-0.531687	-0.566539
mmu-miR-325	13922_170_64	5	63	1168	25698	0.174	-0.500861	-0.561903
mmu-miR-325	4274_53_10	4	64	761	26105	0.128	-0.502354	-0.54862
mmu-miR-325	483_6_73	1	67	739	26127	0.85	-0.560179	-0.560179
mmu-miR-326	13098_160_60	1	364	476	26093	0.999	-0.533765	-0.533765
mmu-miR-326	6190_76_40	3	362	600	25969	0.989	-0.476548	-0.504553
mmu-miR-326	6676_82_34	3	362	926	25643	1	-0.519439	-0.544587
mmu-miR-326	9706_119_30	1	364	624	25945	1	-0.545515	-0.545515
mmu-miR-339	11433_140_35	0	233	333	26368	1	-1.88148e-06	-0.162982
mmu-miR-339	12928_158_54	0	233	113	26588	1	-0.000268235	-0.143049
mmu-miR-339	4952_61_32	0	233	370	26331	1	-0.000513937	-0.155143
mmu-miR-339	7516_92_54	1	232	225	26476	0.861	-0.521779	-0.521779
mmu-miR-344	10144_124_58	1	75	834	26024	0.909	-0.511095	-0.511095
mmu-miR-344	14833_181_73	1	75	598	26260	0.819	-0.529132	-0.529132
mmu-miR-344	3741_46_51	1	75	969	25889	0.939	-0.47243	-0.47243
mmu-miR-344	7753_95_45	1	75	891	25967	0.923	-0.505888	-0.505888
mmu-miR-363	12546_153_82	0	241	440	26253	1	-0.000287443	-0.164861
mmu-miR-363	3857_48_3	2	239	422	26271	0.895	-0.494313	-0.526017
mmu-miR-363	7582_93_38	3	238	540	26153	0.867	-0.481912	-0.511817
mmu-miR-363	8628_106_18	1	240	369	26324	0.965	-0.484516	-0.484516
mmu-miR-365	1137_14_71	13	263	1364	25294	0.659	-0.477509	-0.548069
mmu-miR-365	14371_176_21	24	252	1695	24963	0.0772	-0.469414	-0.542625
mmu-miR-365	2938_36_68	16	260	1436	25222	0.419	-0.470605	-0.548284
mmu-miR-365	9782_120_24	22	254	1771	24887	0.219	-0.477779	-0.558885
mmu-miR-367	12163_149_27	9	893	602	25430	0.999	-0.469419	-0.534138
mmu-miR-367	14661_179_65	11	891	558	25474	0.984	-0.46973	-0.527509
mmu-miR-367	4677_58_3	9	893	489	25543	0.987	-0.473052	-0.516171
mmu-miR-367	8754_107_62	8	894	522	25510	0.997	-0.478494	-0.530612
mmu-miR-369-5p	11623_142_61	0	11	411	26512	1	-0.0882859	-0.149123
mmu-miR-369-5p	13546_166_16	0	11	425	26498	1	-0.00860788	-0.110637
mmu-miR-369-5p	7927_97_55	0	11	582	26341	1	-0.0049709	-0.0712101
mmu-miR-369-5p	9144_112_42	0	11	400	26523	1	-0.0407393	-0.0987264
mmu-miR-375	11819_145_11	5	342	118	26469	0.0217	-0.472675	-0.540535
mmu-miR-375	1561_20_3	8	339	287	26300	0.0382	-0.470694	-0.52843
mmu-miR-375	4351_54_5	5	342	83	26504	0.00565	-0.48168	-0.525016
mmu-miR-375	8444_103_80	6	341	172	26415	0.0282	-0.49215	-0.565706
mmu-miR-376c	15048_184_42	0	248	283	26403	1	-0.00163015	-0.175733
mmu-miR-376c	3236_40_38	0	248	413	26273	1	-0.000963147	-0.175178
mmu-miR-376c	6262_77_30	0	248	379	26307	1	-0.000313673	-0.176886
mmu-miR-376c	9652_118_58	0	248	322	26364	1	-0.00366866	-0.164751
mmu-miR-377	11406_140_8	1	445	579	25909	1	-0.534926	-0.534926
mmu-miR-377	1883_23_79	2	444	534	25954	0.999	-0.490993	-0.529625
mmu-miR-377	6874_84_68	2	444	678	25810	1	-0.496585	-0.507156
mmu-miR-377	7586_93_42	5	441	867	25621	0.999	-0.507704	-0.541913
mmu-miR-380-5p	14292_175_24	3	95	901	25935	0.643	-0.479771	-0.485314
mmu-miR-380-5p	15035_184_29	1	97	741	26095	0.936	-0.492081	-0.492081
mmu-miR-380-5p	4343_53_79	3	95	866	25970	0.617	-0.470357	-0.480631
mmu-miR-380-5p	9778_120_20	5	93	1034	25802	0.327	-0.476329	-0.504428
mmu-miR-384	1024_13_40	5	292	721	25916	0.905	-0.475032	-0.529394
mmu-miR-384	1416_18_22	4	293	635	26002	0.924	-0.483542	-0.523052
mmu-miR-384	1449_18_55	4	293	487	26150	0.793	-0.47473	-0.514184
mmu-miR-384	1836_23_32	4	293	541	26096	0.854	-0.499196	-0.528793
mmu-miR-409	12761_156_51	0	322	166	26446	1	-0.00504323	-0.15248
mmu-miR-409	14535_178_21	0	322	82	26530	1	-0.0022753	-0.124381
mmu-miR-409	7006_86_36	1	321	75	26537	0.6	-0.479813	-0.479813
mmu-miR-409	7363_90_65	0	322	165	26447	1	-0.00135298	-0.151081
mmu-miR-410	14258_174_72	13	843	542	25536	0.9	-0.47872	-0.517099
mmu-miR-410	3832_47_60	13	843	704	25374	0.991	-0.476656	-0.53779
mmu-miR-410	5830_72_8	9	847	566	25512	0.995	-0.489254	-0.542443
mmu-miR-410	6627_81_67	15	841	752	25326	0.986	-0.469368	-0.537258
mmu-miR-411	3335_41_55	0	36	310	26588	1	-0.0247225	-0.177074
mmu-miR-411	7666_94_40	1	35	480	26418	0.478	-0.469851	-0.469851
mmu-miR-412	11276_138_42	19	281	1041	25593	0.0291	-0.472524	-0.554989
mmu-miR-412	13353_163_69	13	287	681	25953	0.0484	-0.477302	-0.522415
mmu-miR-412	2542_31_82	11	289	512	26122	0.0335	-0.47281	-0.526596
mmu-miR-412	8155_100_37	17	283	874	25760	0.0227	-0.473918	-0.539987
mmu-miR-424	13319_163_35	74	1146	1471	24243	0.324	-0.469745	-0.543593
mmu-miR-425	13459_165_11	0	3	157	26774	1	#NAME?	NaN
mmu-miR-425	13575_166_45	0	3	183	26748	1	#NAME?	NaN
mmu-miR-425	4443_55_15	0	3	579	26352	1	#NAME?	NaN
mmu-miR-425	8120_100_2	0	3	128	26803	1	#NAME?	NaN
mmu-miR-429	12045_147_73	32	975	561	25366	0.0252	-0.470073	-0.533232
mmu-miR-429	13828_169_52	31	976	497	25430	0.00941	-0.472301	-0.523312
mmu-miR-429	3260_40_62	32	975	566	25361	0.0278	-0.469516	-0.531638
mmu-miR-429	7720_95_12	25	982	472	25455	0.0832	-0.469372	-0.532145
mmu-miR-433-5p	2360_29_64	0	19	966	25949	1	-0.0623918	-0.185639
mmu-miR-433-5p	5505_68_11	0	19	1137	25778	1	-0.00288683	-0.173039
mmu-miR-433-5p	7808_96_18	0	19	1140	25775	1	-0.0904127	-0.228385
mmu-miR-433-5p	8270_101_70	0	19	1038	25877	1	-0.0362632	-0.169571
mmu-miR-448	14336_175_68	17	737	860	25320	0.959	-0.473305	-0.544035
mmu-miR-448	6219_76_69	20	734	953	25227	0.943	-0.472905	-0.552557
mmu-miR-448	6294_77_62	25	729	1121	25059	0.922	-0.472817	-0.551455
mmu-miR-448	6918_85_30	22	732	1062	25118	0.957	-0.47134	-0.553995
mmu-miR-449b	1996_25_28	13	545	805	25571	0.869	-0.470422	-0.556778
mmu-miR-449b	3058_38_24	23	535	1108	25268	0.567	-0.471764	-0.555362
mmu-miR-449b	3082_38_48	18	540	888	25488	0.606	-0.469475	-0.546394
mmu-miR-449b	6465_79_69	16	542	848	25528	0.712	-0.472876	-0.535735
mmu-miR-450	3557_44_31	0	319	242	26373	1	-0.00272432	-0.161444
mmu-miR-450b	1017_13_33	11	676	876	25371	0.998	-0.470653	-0.55784
mmu-miR-450b	11524_141_44	14	673	615	25632	0.735	-0.470763	-0.522335
mmu-miR-450b	12182_149_46	10	677	598	25649	0.949	-0.47	-0.539927
mmu-miR-450b	12865_157_73	11	676	792	25455	0.993	-0.479248	-0.553915
mmu-miR-451	13910_170_52	4	34	2072	24824	0.336	-0.481345	-0.542093
mmu-miR-451	7300_90_2	4	34	2092	24804	0.343	-0.496971	-0.555692
mmu-miR-451	810_10_72	3	35	2142	24754	0.592	-0.510475	-0.558245
mmu-miR-451	9757_119_81	3	35	2000	24896	0.544	-0.510206	-0.552646
mmu-miR-455-5p	10726_131_66	0	190	315	26429	1	-0.000997949	-0.144382
mmu-miR-455-5p	2825_35_37	2	188	688	26056	0.957	-0.491832	-0.510444
mmu-miR-455-5p	3132_39_16	0	190	215	26529	1	-0.0017141	-0.119642
mmu-miR-455-5p	7039_86_69	1	189	442	26302	0.958	-0.487874	-0.487874
mmu-miR-463	12812_157_20	2	140	533	26259	0.776	-0.472694	-0.50011
mmu-miR-463	2506_31_46	3	139	637	26155	0.659	-0.483214	-0.494776
mmu-miR-463	5028_62_26	3	139	668	26124	0.69	-0.47368	-0.49771
mmu-miR-463	9774_120_16	3	139	659	26133	0.681	-0.480458	-0.490659
mmu-miR-464	11781_144_55	4	257	674	25999	0.897	-0.48456	-0.506928
mmu-miR-464	1593_20_35	5	256	697	25976	0.813	-0.469898	-0.498762
mmu-miR-464	4264_52_82	3	258	560	26113	0.912	-0.503835	-0.563313
mmu-miR-464	8276_101_76	3	258	635	26038	0.948	-0.490676	-0.523153
mmu-miR-465	14164_173_60	4	518	631	25781	0.998	-0.469791	-0.507025
mmu-miR-465	14317_175_49	3	519	564	25848	0.999	-0.47726	-0.514984
mmu-miR-465	1559_20_1	1	521	377	26035	0.999	-0.483866	-0.483866
mmu-miR-465	4026_50_8	3	519	566	25846	0.999	-0.50141	-0.516873
mmu-miR-487b	13091_160_53	0	10	577	26347	1	-0.0275826	-0.100736
mmu-miR-487b	8625_106_15	0	10	699	26225	1	-0.0554358	-0.161796
mmu-miR-488	12293_150_75	4	215	961	25754	0.956	-0.476692	-0.561525
mmu-miR-488	14762_181_2	5	214	841	25874	0.821	-0.481419	-0.553137
mmu-miR-488	1569_20_11	5	214	841	25874	0.821	-0.472932	-0.551192
mmu-miR-488	4300_53_36	9	210	1204	25511	0.657	-0.470998	-0.535734
mmu-miR-489	1541_19_65	4	215	1110	25605	0.982	-0.485119	-0.513674
mmu-miR-489	632_8_58	2	217	975	25740	0.997	-0.505856	-0.506824
mmu-miR-489	8084_99_48	3	216	1115	25600	0.995	-0.498379	-0.523408
mmu-miR-489	9154_112_52	2	217	1078	25637	0.999	-0.53998	-0.552134
mmu-miR-490	15120_185_32	1	197	756	25980	0.997	-0.594404	-0.594404
mmu-miR-490	3363_42_1	1	197	378	26358	0.94	-0.476125	-0.476125
mmu-miR-490	7181_88_47	5	193	770	25966	0.677	-0.475526	-0.492117
mmu-miR-490	9622_118_28	3	195	925	25811	0.969	-0.469586	-0.497817
mmu-miR-494	4928_61_8	26	528	738	25642	0.009	-0.474461	-0.539848
mmu-miR-494	5493_67_81	21	533	570	25810	0.0115	-0.474156	-0.532815
mmu-miR-494	6488_80_10	26	528	732	25648	0.00818	-0.469982	-0.535373
mmu-miR-494	7776_95_68	25	529	670	25710	0.00531	-0.472391	-0.531434
mmu-miR-495	12021_147_49	1	1041	137	25755	0.996	-0.494166	-0.494166
mmu-miR-495	8346_102_64	3	1039	115	25777	0.84	-0.488333	-0.503442
mmu-miR-495	9286_114_20	1	1041	76	25816	0.952	-0.512574	-0.512574
mmu-miR-496	11320_139_4	8	989	377	25560	0.975	-0.478839	-0.526746
mmu-miR-496	12026_147_54	7	990	454	25483	0.998	-0.497987	-0.531415
mmu-miR-496	13655_167_43	6	991	486	25451	1	-0.507773	-0.559573
mmu-miR-496	4484_55_56	7	990	494	25443	0.999	-0.484409	-0.524792
mmu-miR-499	11442_140_44	6	301	310	26317	0.154	-0.495683	-0.554642
mmu-miR-499	12564_154_18	6	301	274	26353	0.102	-0.496151	-0.535173
mmu-miR-499	2970_37_18	4	303	299	26328	0.454	-0.475022	-0.54682
mmu-miR-499	3788_47_16	3	304	307	26320	0.689	-0.483746	-0.538881
mmu-miR-501	11280_138_46	1	334	283	26316	0.972	-0.476735	-0.476735
mmu-miR-501	11656_143_12	2	333	224	26375	0.774	-0.482161	-0.512288
mmu-miR-501	3298_41_18	8	327	386	26213	0.12	-0.479755	-0.512278
mmu-miR-505	14069_172_47	3	549	206	26176	0.805	-0.484667	-0.491559
mmu-miR-505	14843_182_1	2	550	225	26157	0.948	-0.514442	-0.52019
mmu-miR-505	4413_54_67	13	539	125	26257	5.59e-06	-0.507916	-0.510932
mmu-miR-505	5019_62_17	15	537	172	26210	7.93e-06	-0.499895	-0.502349
mmu-miR-539	10876_133_52	2	711	400	25821	1	-0.538927	-0.544453
mmu-miR-540	14706_180_28	4	326	298	26306	0.508	-0.506135	-0.543054
mmu-miR-540	218_3_54	5	325	490	26114	0.728	-0.476703	-0.559144
mmu-miR-540	5428_67_16	9	321	1032	25572	0.895	-0.509933	-0.610076
mmu-miR-540	5877_72_55	10	320	792	25812	0.522	-0.477551	-0.580434
mmu-miR-542-5p	10534_129_38	0	4	452	26478	1	-0.181164	-0.236726
mmu-miR-542-5p	13686_167_74	0	4	355	26575	1	-0.216501	-0.235286
mmu-miR-542-5p	2791_35_3	0	4	283	26647	1	-0.121307	-0.225246
mmu-miR-542-5p	8011_98_57	0	4	542	26388	1	-0.150239	-0.226831
mmu-miR-543	1239_16_9	7	779	312	25836	0.826	-0.477041	-0.499905
mmu-miR-543	12457_152_75	12	774	574	25574	0.924	-0.472471	-0.54664
mmu-miR-543	13154_161_34	10	776	479	25669	0.908	-0.473949	-0.528335
mmu-miR-543	14268_174_82	7	779	416	25732	0.965	-0.49415	-0.554657
mmu-miR-547	14386_176_36	17	492	884	25541	0.537	-0.474051	-0.529734
mmu-miR-547	1534_19_58	11	498	868	25557	0.946	-0.479893	-0.534373
mmu-miR-547	5098_63_14	14	495	862	25563	0.775	-0.471987	-0.533717
mmu-miR-547	5957_73_53	14	495	794	25631	0.667	-0.473371	-0.531524
mmu-miR-551b	1393_17_81	1	116	752	26065	0.964	-0.473692	-0.473692
mmu-miR-551b	6371_78_57	0	117	848	25969	1	-0.00429577	-0.16513
mmu-miR-592	14514_177_82	7	243	650	26034	0.41	-0.479186	-0.538675
mmu-miR-592	14995_183_71	6	244	689	25995	0.628	-0.530523	-0.587196
mmu-miR-592	2269_28_55	8	242	914	25770	0.626	-0.486608	-0.580372
mmu-miR-592	5295_65_47	8	242	835	25849	0.525	-0.573761	-0.620373
mmu-miR-668	13481_165_33	2	208	769	25955	0.984	-0.469558	-0.505339
mmu-miR-668	15354_188_20	0	210	261	26463	1	-0.00217458	-0.18646
mmu-miR-668	7445_91_65	2	208	848	25876	0.991	-0.472005	-0.47974
mmu-miR-668	9556_117_44	5	205	723	26001	0.674	-0.478372	-0.522795
mmu-miR-669c	9131_112_29	0	136	122	26676	1	-0.00295066	-0.116877
mmu-miR-670	4314_53_50	6	620	550	25758	0.99	-0.49883	-0.539168
mmu-miR-673	5381_66_51	16	946	527	25445	0.817	-0.469948	-0.537538
mmu-miR-677	6108_75_40	5	404	333	26192	0.585	-0.475832	-0.547249
mmu-miR-678	14228_174_42	0	2	231	26701	1	-0.127853	-0.127853
mmu-miR-678	2621_32_79	0	2	185	26747	1	-0.18153	-0.18153
mmu-miR-678	3617_45_9	0	2	199	26733	1	-0.089421	-0.089421
mmu-miR-679	14811_181_51	0	148	235	26551	1	-0.00262566	-0.1673
mmu-miR-679	1483_19_7	0	148	81	26705	1	-0.000454408	-0.128764
mmu-miR-679	7342_90_44	1	147	405	26381	0.895	-0.504792	-0.504792
mmu-miR-679	8407_103_43	1	147	370	26416	0.872	-0.515071	-0.515071
mmu-miR-681	11307_138_73	1	57	665	26211	0.766	-0.574185	-0.574185
mmu-miR-681	11649_143_5	1	57	342	26534	0.525	-0.577379	-0.577379
mmu-miR-681	15443_189_27	1	57	561	26315	0.706	-0.574507	-0.574507
mmu-miR-681	4122_51_22	1	57	745	26131	0.804	-0.531454	-0.531454
mmu-miR-682	15702_192_40	4	266	625	26039	0.878	-0.523002	-0.533031
mmu-miR-682	3844_47_72	8	262	1194	25470	0.919	-0.475389	-0.557433
mmu-miR-682	8942_110_4	7	263	913	25751	0.819	-0.472799	-0.537308
mmu-miR-683	11185_137_33	0	330	332	26272	1	-0.000497167	-0.148186
mmu-miR-683	11672_143_28	3	327	944	25660	0.999	-0.469947	-0.512532
mmu-miR-683	13115_160_77	1	329	487	26117	0.998	-0.482493	-0.482493
mmu-miR-683	7931_97_59	4	326	1028	25576	0.999	-0.469908	-0.503869
mmu-miR-684	11519_141_39	5	418	453	26058	0.848	-0.484028	-0.525091
mmu-miR-684	9485_116_55	2	421	305	26206	0.955	-0.573081	-0.587596
mmu-miR-685	229_3_65	1	200	151	26582	0.681	-0.497294	-0.497294
mmu-miR-685	4953_61_33	12	189	904	25829	0.0427	-0.471103	-0.523311
mmu-miR-685	6398_79_2	4	197	476	26257	0.483	-0.477045	-0.526919
mmu-miR-685	9892_121_52	2	199	244	26489	0.55	-0.475215	-0.491749
mmu-miR-686	13524_165_76	7	607	467	25853	0.917	-0.477689	-0.534425
mmu-miR-686	2713_34_7	8	606	453	25867	0.828	-0.48099	-0.540214
mmu-miR-686	6832_84_26	8	606	551	25769	0.942	-0.469848	-0.537685
mmu-miR-686	944_12_42	14	600	783	25537	0.872	-0.470915	-0.53905
mmu-miR-687	10135_124_49	8	227	936	25763	0.583	-0.469961	-0.519061
mmu-miR-687	4968_61_48	6	229	740	25959	0.636	-0.469441	-0.49878
mmu-miR-687	645_8_71	6	229	742	25957	0.639	-0.48832	-0.540678
mmu-miR-687	9116_112_14	6	229	785	25914	0.691	-0.4728	-0.5154
mmu-miR-688	12033_147_61	0	14	675	26245	1	-0.0921779	-0.213245
mmu-miR-688	1529_19_53	0	14	623	26297	1	-0.013738	-0.215349
mmu-miR-688	5862_72_40	0	14	581	26339	1	-0.00807188	-0.176707
mmu-miR-688	868_11_48	0	14	554	26366	1	-0.0394183	-0.213949
mmu-miR-689	11607_142_45	4	114	269	26547	0.0323	-0.480988	-0.540593
mmu-miR-689	11683_143_39	4	114	272	26544	0.0334	-0.497451	-0.542352
mmu-miR-689	13781_169_5	4	114	261	26555	0.0294	-0.493059	-0.56622
mmu-miR-689	8783_108_9	4	114	238	26578	0.022	-0.469567	-0.549351
mmu-miR-690	13820_169_44	13	494	554	25873	0.273	-0.470825	-0.521441
mmu-miR-690	14008_171_68	13	494	514	25913	0.197	-0.471744	-0.51383
mmu-miR-690	15365_188_31	6	501	315	26112	0.564	-0.480468	-0.511665
mmu-miR-690	6770_83_46	23	484	853	25574	0.0696	-0.47092	-0.548566
mmu-miR-692	11058_135_70	8	589	694	25643	0.989	-0.472591	-0.524412
mmu-miR-692	12243_150_25	10	587	686	25651	0.947	-0.474895	-0.50939
mmu-miR-692	5572_68_78	7	590	567	25770	0.972	-0.506639	-0.544519
mmu-miR-692	8141_100_23	13	584	848	25489	0.946	-0.471138	-0.514067
mmu-miR-693-5p	12706_155_78	7	353	622	25952	0.739	-0.474682	-0.511076
mmu-miR-693-5p	14559_178_45	6	354	671	25903	0.892	-0.472828	-0.513339
mmu-miR-693-5p	2883_36_13	6	354	623	25951	0.848	-0.470173	-0.506295
mmu-miR-693-5p	331_5_3	2	358	410	26164	0.975	-0.481014	-0.503591
mmu-miR-694	12649_155_21	28	1128	711	25067	0.778	-0.469361	-0.543665
mmu-miR-694	4370_54_24	28	1128	770	25008	0.887	-0.477083	-0.555083
mmu-miR-694	5774_71_34	28	1128	766	25012	0.881	-0.472604	-0.561839
mmu-miR-694	7485_92_23	28	1128	794	24984	0.917	-0.470398	-0.55542
mmu-miR-695	14356_176_6	0	223	158	26553	1	-0.00739589	-0.145246
mmu-miR-695	3754_46_64	1	222	269	26442	0.895	-0.507585	-0.507585
mmu-miR-695	4974_61_54	2	221	425	26286	0.871	-0.473791	-0.543241
mmu-miR-695	50_1_50	0	223	92	26619	1	-0.00510122	-0.185749
mmu-miR-697	14990_183_66	3	213	536	26182	0.81	-0.476719	-0.511113
mmu-miR-697	15448_189_32	2	214	497	26221	0.911	-0.494847	-0.563469
mmu-miR-697	3974_49_38	6	210	902	25816	0.739	-0.486323	-0.538925
mmu-miR-697	7176_88_42	4	212	820	25898	0.9	-0.481477	-0.544303
mmu-miR-7	9252_113_68	36	441	978	25479	6.85e-05	-0.472894	-0.56926
mmu-miR-701	10590_130_12	0	8	684	26242	1	-0.193889	-0.311297
mmu-miR-701	13687_167_75	0	8	668	26258	1	-0.160946	-0.298685
mmu-miR-701	14366_176_16	0	8	564	26362	1	-0.175694	-0.291205
mmu-miR-701	336_5_8	0	8	408	26518	1	-0.101541	-0.155823
mmu-miR-703	1346_17_34	0	473	44	26417	1	-0.00217985	-0.151573
mmu-miR-704	11105_136_35	1	140	1215	25578	0.999	-0.537983	-0.537983
mmu-miR-704	1368_17_56	0	141	778	26015	1	-0.00373355	-0.172506
mmu-miR-704	5536_68_42	2	139	1220	25573	0.989	-0.476363	-0.515585
mmu-miR-704	9544_117_32	1	140	1203	25590	0.998	-0.519463	-0.519463
mmu-miR-707	10583_130_5	2	215	717	26000	0.981	-0.471689	-0.506321
mmu-miR-707	380_5_52	3	214	624	26093	0.884	-0.471264	-0.496922
mmu-miR-707	5390_66_60	8	209	1012	25705	0.581	-0.469765	-0.502939
mmu-miR-707	8851_108_77	2	215	757	25960	0.986	-0.477287	-0.549929
mmu-miR-708	12150_149_14	5	259	467	26203	0.493	-0.500884	-0.581591
mmu-miR-708	3014_37_62	4	260	566	26104	0.812	-0.485815	-0.572756
mmu-miR-708	5668_70_10	5	259	398	26272	0.361	-0.486491	-0.555278
mmu-miR-708	8119_100_1	6	258	325	26345	0.108	-0.49803	-0.538913
mmu-miR-709	3840_47_68	29	566	877	25462	0.0306	-0.470512	-0.537298
mmu-miR-709	4783_59_27	31	564	773	25566	0.00211	-0.469697	-0.529612
mmu-miR-709	5705_70_47	30	565	737	25602	0.002	-0.470174	-0.539727
mmu-miR-709	7821_96_31	26	569	898	25441	0.125	-0.472708	-0.538377
mmu-miR-710	11284_138_50	2	349	363	26220	0.953	-0.472359	-0.498564
mmu-miR-710	12343_151_43	1	350	454	26129	0.998	-0.532815	-0.532815
mmu-miR-710	12428_152_46	0	351	68	26515	1	-0.00248265	-0.150214
mmu-miR-710	5014_62_12	1	350	309	26274	0.983	-0.574316	-0.574316
mmu-miR-713	11155_137_3	6	334	603	25991	0.783	-0.497365	-0.534651
mmu-miR-713	11612_142_50	8	332	736	25858	0.725	-0.470385	-0.5105
mmu-miR-713	5422_67_10	7	333	633	25961	0.701	-0.47852	-0.511409
mmu-miR-713	7571_93_27	7	333	802	25792	0.888	-0.472474	-0.497563
mmu-miR-717	10869_133_45	10	248	1043	25633	0.556	-0.482088	-0.560637
mmu-miR-717	11525_141_45	8	250	958	25718	0.711	-0.523808	-0.564303
mmu-miR-717	1405_18_11	5	253	641	26035	0.744	-0.498402	-0.551987
mmu-miR-717	3891_48_37	9	249	983	25693	0.613	-0.500082	-0.540802
mmu-miR-718	11236_138_2	0	22	415	26497	1	-0.000537462	-0.162411
mmu-miR-718	13258_162_56	1	21	582	26330	0.382	-0.542347	-0.542347
mmu-miR-718	3357_41_77	0	22	380	26532	1	-0.0330064	-0.149571
mmu-miR-718	4253_52_71	0	22	626	26286	1	-0.0893052	-0.211248
mmu-miR-719	12072_148_18	0	5	653	26276	1	-0.00628601	-0.00628601
mmu-miR-719	7372_90_74	0	5	701	26228	1	#NAME?	NaN
mmu-miR-719	8588_105_60	0	5	692	26237	1	-0.0141451	-0.0141451
mmu-miR-719	8944_110_6	0	5	640	26289	1	-0.0105297	-0.0105297
mmu-miR-721	11811_145_3	17	774	651	25492	0.76	-0.471898	-0.534957
mmu-miR-721	12083_148_29	22	769	924	25219	0.894	-0.475352	-0.533831
mmu-miR-721	4698_58_24	17	774	718	25425	0.872	-0.469407	-0.532787
mmu-miR-721	7187_88_53	11	780	448	25695	0.793	-0.477168	-0.523777
mmu-miR-758	11275_138_41	1	196	565	26172	0.985	-0.508391	-0.508391
mmu-miR-758	4110_51_10	3	194	541	26196	0.763	-0.476678	-0.501016
mmu-miR-758	4489_55_61	2	195	369	26368	0.757	-0.503349	-0.520047
mmu-miR-758	7481_92_19	1	196	506	26231	0.977	-0.493219	-0.493219
mmu-miR-759	1525_19_49	3	282	990	25659	0.998	-0.478622	-0.49775
mmu-miR-759	2925_36_55	3	282	788	25861	0.991	-0.4816	-0.493024
mmu-miR-759	9403_115_55	4	281	701	25948	0.943	-0.472975	-0.503599
mmu-miR-759	9719_119_43	7	278	820	25829	0.775	-0.471789	-0.512212
mmu-miR-763	13345_163_61	12	407	572	25943	0.202	-0.471047	-0.521733
mmu-miR-763	4387_54_41	14	405	627	25888	0.129	-0.470152	-0.515624
mmu-miR-763	5751_71_11	9	410	659	25856	0.715	-0.471136	-0.530088
mmu-miR-763	9586_117_74	7	412	536	25979	0.743	-0.478171	-0.526871
mmu-miR-802	10117_124_31	7	273	676	25978	0.568	-0.474272	-0.559868
mmu-miR-802	10156_124_70	6	274	651	26003	0.681	-0.472391	-0.546261
mmu-miR-802	12632_155_4	5	275	523	26131	0.644	-0.476781	-0.519719
mmu-miR-802	3926_48_72	6	274	538	26116	0.499	-0.469999	-0.508325
mmu-miR-804	11435_140_37	1	142	556	26235	0.95	-0.541442	-0.541442
mmu-miR-804	2889_36_19	4	139	738	26053	0.558	-0.471724	-0.537294
mmu-miR-804	4786_59_30	3	140	611	26180	0.636	-0.475068	-0.503893
mmu-miR-805	12584_154_38	15	194	2366	24359	0.835	-0.480534	-0.587863
mmu-miR-805	6776_83_52	20	189	2780	23945	0.686	-0.482272	-0.593366
mmu-miR-805	7608_93_64	17	192	2218	24507	0.571	-0.474679	-0.564768
mmu-miR-805	7841_96_51	20	189	2617	24108	0.577	-0.475617	-0.58973
mmu-miR-96	14937_183_13	10	1116	143	25665	0.109	-0.470422	-0.512403
mmu-miR-98	14770_181_10	19	853	806	25256	0.955	-0.470793	-0.535269
mmu-miR-98	15618_191_38	26	846	712	25350	0.357	-0.469654	-0.520837
mmu-miR-98	3571_44_45	32	840	1060	25002	0.745	-0.472953	-0.536862
mmu-miR-98	8109_99_73	33	839	1001	25061	0.559	-0.469443	-0.532344
